# Supplementary material for: Droplet digital PCR assays for the quantification of brown trout (Salmo trutta) and Arctic char (Salvelinus alpinus) from environmental DNA collected in the water of mountain lakes
Source: PLoS One. 2019 Dec 18;14(12):e0226638. doi: 10.1371/journal.pone.0226638 (PMC6919618; doi:10.1371/journal.pone.0226638)
Supplement: S1 Table — This table shows the results from the triplicates ddPCR assays performed from each DNA extract originated from water samples, sampling controls, DNA extraction controls and the positive controls (Ste1 for brown trout’s tissue, Sae1 for Arctic char’s tissue). The results of the ddPCR controls are included in this table. For each assay, the number of positive droplets detected for brown trout and Arctic char and the total number of accepted droplets is shown. Background information included lake names and associated CPUE estimates for each species, sample’s id, filter’s types, filtered volume, DNA extraction and ddPCR batches and the concentrations of DNA extracts (DNA_C in ng.μL-1). Samples entitled -LO correspond to outlet samples. (XLSX) [file pone.0226638.s002.xlsx]

## Sheet: S2_Table_revised
Samples's types	Lake's id	Sample's names	Filter's types	Filtered Volume	DNA extraction controls for each sample	DNA_C	ddPCR_runs	Replicates	Accepted droplets	Char positive droplets	Trout positive droplets	Trout CPUE estimates	Char CPUE estimates
Water sample	AC01	AC01-1	[GF+MCE]	1000	DNA_extraction_control_4	35.2	ab7-18	1	8097	0	0	0	706
Water sample	AC01	AC01-1	[GF+MCE]	1000	DNA_extraction_control_4	35.2	ab38-49	2	11206	1	0	0	706
Water sample	AC01	AC01-1	[GF+MCE]	1000	DNA_extraction_control_4	35.2	ab38-49	3	12418	0	0	0	706
Water sample	AC01	AC01-2	[GF+MCE]	1000	DNA_extraction_control_4	23.4	ab7-18	1	11135	1	6	0	706
Water sample	AC01	AC01-2	[GF+MCE]	1000	DNA_extraction_control_4	23.4	ab38-49	2	12135	0	7	0	706
Water sample	AC01	AC01-2	[GF+MCE]	1000	DNA_extraction_control_4	23.4	ab38-49	3	13086	2	13	0	706
Water sample	AC01	AC01-3	[GF+MCE]	1000	DNA_extraction_control_4	16.2	ab38-49	1	11146	1	0	0	706
Water sample	AC01	AC01-3	[GF+MCE]	1000	DNA_extraction_control_4	16.2	ab7-18	2	11990	0	0	0	706
Water sample	AC01	AC01-3	[GF+MCE]	1000	DNA_extraction_control_4	16.2	ab38-49	3	13545	0	0	0	706
Water sample	AC01	AC01-4	[GF+MCE]	1000	DNA_extraction_control_1	19.9	ab7-18	1	9607	0	0	0	706
Water sample	AC01	AC01-4	[GF+MCE]	1000	DNA_extraction_control_1	19.9	ab38-49	2	10904	0	0	0	706
Water sample	AC01	AC01-4	[GF+MCE]	1000	DNA_extraction_control_1	19.9	ab38-49	3	12768	0	0	0	706
Water sample	AC01	AC01-LO	[GF+MCE]	1000	DNA_extraction_control_4	18.5	ab38-49	1	12158	0	0	0	706
Water sample	AC01	AC01-LO	[GF+MCE]	1000	DNA_extraction_control_4	18.5	ab7-18	2	12733	0	0	0	706
Water sample	AC01	AC01-LO	[GF+MCE]	1000	DNA_extraction_control_4	18.5	ab38-49	3	12745	1	0	0	706
Water sample	AC01	AC01-MDS	[GF+MCE]	1000	DNA_extraction_control_4	6.1	ab7-18	1	8404	0	0	0	706
Water sample	AC01	AC01-MDS	[GF+MCE]	1000	DNA_extraction_control_4	6.1	ab38-49	2	12532	0	0	0	706
Water sample	AC01	AC01-MDS	[GF+MCE]	1000	DNA_extraction_control_4	6.1	ab38-49	3	13050	1	1	0	706
Water sample	AC02	AC02-1D	[GF+MCE]	1000	DNA_extraction_control_4	60.8	ab7-18	1	9317	0	0	358	0
Water sample	AC02	AC02-1D	[GF+MCE]	1000	DNA_extraction_control_4	60.8	ab38-49	2	11030	0	0	358	0
Water sample	AC02	AC02-1D	[GF+MCE]	1000	DNA_extraction_control_4	60.8	ab38-49	3	11523	1	0	358	0
Water sample	AC02	AC02-1S	[GF+MCE]	1000	DNA_extraction_control_4	22.8	ab38-49	1	10516	0	0	358	0
Water sample	AC02	AC02-1S	[GF+MCE]	1000	DNA_extraction_control_4	22.8	ab38-49	2	10861	0	0	358	0
Water sample	AC02	AC02-1S	[GF+MCE]	1000	DNA_extraction_control_4	22.8	ab7-18	3	11409	0	0	358	0
Water sample	AC02	AC02-2	[GF+MCE]	1000	DNA_extraction_control_4	23.5	ab7-18	1	11003	0	0	358	0
Water sample	AC02	AC02-2	[GF+MCE]	1000	DNA_extraction_control_4	23.5	ab38-49	2	11993	0	0	358	0
Water sample	AC02	AC02-2	[GF+MCE]	1000	DNA_extraction_control_4	23.5	ab38-49	3	13368	0	2	358	0
Water sample	AC02	AC02-Comp	[GF+MCE]	1000	DNA_extraction_control_4	19.3	ab38-49	1	12608	0	0	358	0
Water sample	AC02	AC02-Comp	[GF+MCE]	1000	DNA_extraction_control_4	19.3	ab38-49	2	13154	0	0	358	0
Water sample	AC02	AC02-Comp	[GF+MCE]	1000	DNA_extraction_control_4	19.3	ab27-34	3	13190	0	0	358	0
Water sample	AC02	AC02-LO	[GF+MCE]	1000	DNA_extraction_control_4	25	ab7-18	1	9039	0	4	358	0
Water sample	AC02	AC02-LO	[GF+MCE]	1000	DNA_extraction_control_4	25	ab38-49	2	9892	0	3	358	0
Water sample	AC02	AC02-LO	[GF+MCE]	1000	DNA_extraction_control_4	25	ab38-49	3	12216	1	7	358	0
Water sample	AC02	AC02-MDD	[GF+MCE]	1000	DNA_extraction_control_1	68	ab38-49	1	12342	0	0	358	0
Water sample	AC02	AC02-MDD	[GF+MCE]	1000	DNA_extraction_control_1	68	ab7-18	2	13476	0	0	358	0
Water sample	AC02	AC02-MDD	[GF+MCE]	1000	DNA_extraction_control_1	68	ab38-49	3	13601	1	0	358	0
Water sample	AC02	AC02-MDS	[GF+MCE]	1000	DNA_extraction_control_3	67.2	ab38-49	1	12731	0	1	358	0
Water sample	AC02	AC02-MDS	[GF+MCE]	1000	DNA_extraction_control_3	67.2	ab38-49	2	13075	0	0	358	0
Water sample	AC02	AC02-MDS	[GF+MCE]	1000	DNA_extraction_control_3	67.2	ab7-18	3	15737	0	1	358	0
Water sample	AC03	AC03-1D	[GF+MCE]	1000	DNA_extraction_control_3	11.9	ab7-18	1	9138	0	0	0	484
Water sample	AC03	AC03-1D	[GF+MCE]	1000	DNA_extraction_control_3	11.9	ab38-49	2	13332	0	0	0	484
Water sample	AC03	AC03-1D	[GF+MCE]	1000	DNA_extraction_control_3	11.9	ab38-49	3	14522	0	0	0	484
Water sample	AC03	AC03-1S	[GF+MCE]	1000	DNA_extraction_control_3	12.2	ab7-18	1	9603	0	0	0	484
Water sample	AC03	AC03-1S	[GF+MCE]	1000	DNA_extraction_control_3	12.2	ab38-49	2	14279	0	0	0	484
Water sample	AC03	AC03-1S	[GF+MCE]	1000	DNA_extraction_control_3	12.2	ab38-49	3	14948	0	0	0	484
Water sample	AC03	AC03-MDD	[GF+MCE]	1000	DNA_extraction_control_1	13.7	ab7-18	1	9006	0	0	0	484
Water sample	AC03	AC03-MDD	[GF+MCE]	1000	DNA_extraction_control_1	13.7	ab38-49	2	13397	2	0	0	484
Water sample	AC03	AC03-MDD	[GF+MCE]	1000	DNA_extraction_control_1	13.7	ab38-49	3	13874	0	0	0	484
Water sample	AC03	AC03-MDS	[GF+MCE]	1000	DNA_extraction_control_3	13.6	ab7-18	1	8549	0	0	0	484
Water sample	AC03	AC03-MDS	[GF+MCE]	1000	DNA_extraction_control_3	13.6	ab38-49	2	12631	0	0	0	484
Water sample	AC03	AC03-MDS	[GF+MCE]	1000	DNA_extraction_control_3	13.6	ab38-49	3	12899	0	0	0	484
Water sample	AC04	AC04-2	[GF+MCE]	1000	DNA_extraction_control_3	9.1	ab7-18	1	9037	0	0	0	484
Water sample	AC04	AC04-2	[GF+MCE]	1000	DNA_extraction_control_3	9.1	ab38-49	2	12512	0	1	0	484
Water sample	AC04	AC04-2	[GF+MCE]	1000	DNA_extraction_control_3	9.1	ab50-61	3	14304	1	0	0	484
Water sample	AC04	AC04-3	[GF+MCE]	1000	DNA_extraction_control_3	23	ab7-18	1	8156	0	1	1278	0
Water sample	AC04	AC04-3	[GF+MCE]	1000	DNA_extraction_control_3	23	ab38-49	2	12499	0	0	1278	0
Water sample	AC04	AC04-3	[GF+MCE]	1000	DNA_extraction_control_3	23	ab38-49	3	13361	0	0	1278	0
Water sample	AC04	AC04-4	[GF+MCE]	1000	DNA_extraction_control_1	20.3	ab7-18	1	8075	0	1	1278	0
Water sample	AC04	AC04-4	[GF+MCE]	1000	DNA_extraction_control_1	20.3	ab38-49	2	12562	0	0	1278	0
Water sample	AC04	AC04-4	[GF+MCE]	1000	DNA_extraction_control_1	20.3	ab38-49	3	13635	0	0	1278	0
Water sample	AC04	AC04-LO	[GF+MCE]	500	DNA_extraction_control_3	17.9	ab7-18	1	9525	0	3	1278	0
Water sample	AC04	AC04-LO	[GF+MCE]	500	DNA_extraction_control_3	17.9	ab38-49	2	13074	0	1	1278	0
Water sample	AC04	AC04-LO	[GF+MCE]	500	DNA_extraction_control_3	17.9	ab38-49	3	15479	0	0	1278	0
Water sample	AC05	AC05-1	[GF+MCE]	1000	DNA_extraction_control_3	23.7	ab7-18	1	8478	0	0	2196	0
Water sample	AC05	AC05-1	[GF+MCE]	1000	DNA_extraction_control_3	23.7	ab38-49	2	12037	0	1	2196	0
Water sample	AC05	AC05-1	[GF+MCE]	1000	DNA_extraction_control_3	23.7	ab38-49	3	13515	0	0	2196	0
Water sample	AC05	AC05-2	[GF+MCE]	1000	DNA_extraction_control_3	20.5	ab7-18	1	9740	0	2	2196	0
Water sample	AC05	AC05-2	[GF+MCE]	1000	DNA_extraction_control_3	20.5	ab38-49	2	13743	0	0	2196	0
Water sample	AC05	AC05-2	[GF+MCE]	1000	DNA_extraction_control_3	20.5	ab38-49	3	15059	0	1	2196	0
Water sample	AC05	AC05-3	[GF+MCE]	1000	DNA_extraction_control_3	20.9	ab7-18	1	9746	0	1	2196	0
Water sample	AC05	AC05-3	[GF+MCE]	1000	DNA_extraction_control_3	20.9	ab38-49	2	11791	0	1	2196	0
Water sample	AC05	AC05-3	[GF+MCE]	1000	DNA_extraction_control_3	20.9	ab38-49	3	12000	0	0	2196	0
Water sample	AC05	AC05-4	[GF+MCE]	1000	DNA_extraction_control_1	14.9	ab7-18	1	10699	0	0	2196	0
Water sample	AC05	AC05-4	[GF+MCE]	1000	DNA_extraction_control_1	14.9	ab38-49	2	11166	0	0	2196	0
Water sample	AC05	AC05-4	[GF+MCE]	1000	DNA_extraction_control_1	14.9	ab38-49	3	14772	0	0	2196	0
Water sample	AC05	AC05-LO	[GF+MCE]	1000	DNA_extraction_control_3	24.4	ab7-18	1	9184	0	2	2196	0
Water sample	AC05	AC05-LO	[GF+MCE]	1000	DNA_extraction_control_3	24.4	ab38-49	2	11903	0	2	2196	0
Water sample	AC05	AC05-LO	[GF+MCE]	1000	DNA_extraction_control_3	24.4	ab38-49	3	12475	0	1	2196	0
Water sample	AC06	AC06-1	[GF+MCE]	1000	DNA_extraction_control_3	15.9	ab7-18	1	9214	0	0	1043	0
Water sample	AC06	AC06-1	[GF+MCE]	1000	DNA_extraction_control_3	15.9	ab38-49	2	12322	0	1	1043	0
Water sample	AC06	AC06-1	[GF+MCE]	1000	DNA_extraction_control_3	15.9	ab38-49	3	13732	0	1	1043	0
Water sample	AC06	AC06-2	[GF+MCE]	1000	DNA_extraction_control_3	17.4	ab7-18	1	8989	0	0	1043	0
Water sample	AC06	AC06-2	[GF+MCE]	1000	DNA_extraction_control_3	17.4	ab38-49	2	13259	1	0	1043	0
Water sample	AC06	AC06-2	[GF+MCE]	1000	DNA_extraction_control_3	17.4	ab38-49	3	13607	0	0	1043	0
Water sample	AC06	AC06-3	[GF+MCE]	1000	DNA_extraction_control_3	16.9	ab7-18	1	10277	0	0	1043	0
Water sample	AC06	AC06-3	[GF+MCE]	1000	DNA_extraction_control_3	16.9	ab38-49	2	12930	0	0	1043	0
Water sample	AC06	AC06-3	[GF+MCE]	1000	DNA_extraction_control_3	16.9	ab38-49	3	14013	0	0	1043	0
Water sample	AC06	AC06-4	[GF+MCE]	1000	DNA_extraction_control_1	17.3	ab7-18	1	10594	0	6	1043	0
Water sample	AC06	AC06-4	[GF+MCE]	1000	DNA_extraction_control_1	17.3	ab38-49	2	14532	0	7	1043	0
Water sample	AC06	AC06-4	[GF+MCE]	1000	DNA_extraction_control_1	17.3	ab38-49	3	15098	0	12	1043	0
Water sample	AC06	AC06-LO	[GF+MCE]	1000	DNA_extraction_control_3	14.1	ab7-18	1	9323	0	1	1043	0
Water sample	AC06	AC06-LO	[GF+MCE]	1000	DNA_extraction_control_3	14.1	ab38-49	2	13755	0	2	1043	0
Water sample	AC06	AC06-LO	[GF+MCE]	1000	DNA_extraction_control_3	14.1	ab38-49	3	14089	1	2	1043	0
Water sample	AC06	AC06-MD	[GF+MCE]	1000	DNA_extraction_control_3	17.4	ab7-18	1	10689	0	0	1043	0
Water sample	AC06	AC06-MD	[GF+MCE]	1000	DNA_extraction_control_3	17.4	ab38-49	2	11198	0	0	1043	0
Water sample	AC06	AC06-MD	[GF+MCE]	1000	DNA_extraction_control_3	17.4	ab38-49	3	12254	0	0	1043	0
Water sample	AC07	AC07-1D	[GF+MCE]	1000	DNA_extraction_control_2	27.8	ab7-18	1	10389	2	0	0	1222
Water sample	AC07	AC07-1D	[GF+MCE]	1000	DNA_extraction_control_2	27.8	ab38-49	2	12093	14	1	0	1222
Water sample	AC07	AC07-1D	[GF+MCE]	1000	DNA_extraction_control_2	27.8	ab38-49	3	12566	6	1	0	1222
Water sample	AC07	AC07-1S	[GF+MCE]	1000	DNA_extraction_control_2	18.4	ab7-18	1	11611	0	0	0	1222
Water sample	AC07	AC07-1S	[GF+MCE]	1000	DNA_extraction_control_2	18.4	ab38-49	2	13455	1	0	0	1222
Water sample	AC07	AC07-1S	[GF+MCE]	1000	DNA_extraction_control_2	18.4	ab38-49	3	14305	1	0	0	1222
Water sample	AC07	AC07-Comp	[GF+MCE]	1000	DNA_extraction_control_2	21.7	ab38-49	1	11859	0	0	0	1222
Water sample	AC07	AC07-Comp	[GF+MCE]	1000	DNA_extraction_control_2	21.7	ab27-34	2	12471	2	0	0	1222
Water sample	AC07	AC07-Comp	[GF+MCE]	1000	DNA_extraction_control_2	21.7	ab38-49	3	13242	0	0	0	1222
Water sample	AC07	AC07-LO	[GF+MCE]	1000	DNA_extraction_control_2	20.6	ab7-18	1	11156	21	0	0	1222
Water sample	AC07	AC07-LO	[GF+MCE]	1000	DNA_extraction_control_2	20.6	ab38-49	2	12844	23	0	0	1222
Water sample	AC07	AC07-LO	[GF+MCE]	1000	DNA_extraction_control_2	20.6	ab38-49	3	13981	21	0	0	1222
Water sample	AC07	AC07-MDS	[GF+MCE]	1000	DNA_extraction_control_1	28	ab7-18	1	11418	17	1	0	1222
Water sample	AC07	AC07-MDS	[GF+MCE]	1000	DNA_extraction_control_1	28	ab38-49	2	13352	38	2	0	1222
Water sample	AC07	AC07-MDS	[GF+MCE]	1000	DNA_extraction_control_2	28	ab38-49	3	14039	42	1	0	1222
Water sample	AC08	AC08-1D	[GF+MCE]	1000	DNA_extraction_control_2	26.1	ab50-61	1	8797	9	1	1611	45
Water sample	AC08	AC08-1D	[GF+MCE]	1000	DNA_extraction_control_2	26.1	ab50-61	2	9431	5	0	1611	45
Water sample	AC08	AC08-1D	[GF+MCE]	1000	DNA_extraction_control_2	26.1	ab7-18	3	13816	5	0	1611	45
Water sample	AC08	AC08-1S	[GF+MCE]	1000	DNA_extraction_control_2	27.5	ab7-18	1	12143	1	0	1611	45
Water sample	AC08	AC08-1S	[GF+MCE]	1000	DNA_extraction_control_2	27.5	ab98-109	2	13159	1	0	1611	45
Water sample	AC08	AC08-1S	[GF+MCE]	1000	DNA_extraction_control_2	27.5	ab98-109	3	13245	0	0	1611	45
Water sample	AC08	AC08-2	[GF+MCE]	1000	DNA_extraction_control_2	28.4	ab50-61	1	12792	1	0	1611	45
Water sample	AC08	AC08-2	[GF+MCE]	1000	DNA_extraction_control_2	28.4	ab7-18	2	12804	0	0	1611	45
Water sample	AC08	AC08-2	[GF+MCE]	1000	DNA_extraction_control_2	28.4	ab50-61	3	13658	0	4	1611	45
Water sample	AC08	AC08-Comp	[GF+MCE]	1000	DNA_extraction_control_2	30.7	ab27-34	1	11768	0	0	1611	45
Water sample	AC08	AC08-Comp	[GF+MCE]	1000	DNA_extraction_control_2	30.7	ab50-61	2	12441	3	4	1611	45
Water sample	AC08	AC08-Comp	[GF+MCE]	1000	DNA_extraction_control_2	30.7	ab50-61	3	13968	2	4	1611	45
Water sample	AC08	AC08-LO	[GF+MCE]	1000	DNA_extraction_control_2	22.6	ab50-61	1	12254	1	20	1611	45
Water sample	AC08	AC08-LO	[GF+MCE]	1000	DNA_extraction_control_2	22.6	ab7-18	2	13285	0	3	1611	45
Water sample	AC08	AC08-LO	[GF+MCE]	1000	DNA_extraction_control_2	22.6	ab50-61	3	14441	0	19	1611	45
Water sample	AC08	AC08-MDD	[GF+MCE]	1000	DNA_extraction_control_1	41.1	ab7-18	1	9285	3	0	1611	45
Water sample	AC08	AC08-MDD	[GF+MCE]	1000	DNA_extraction_control_1	41.1	ab38-49	2	15807	4	0	1611	45
Water sample	AC08	AC08-MDD	[GF+MCE]	1000	DNA_extraction_control_1	41.1	ab38-49	3	16397	3	0	1611	45
Water sample	AC08	AC08-MDS	[GF+MCE]	1000	DNA_extraction_control_2	21.9	ab38-49	1	11424	1	0	1611	45
Water sample	AC08	AC08-MDS	[GF+MCE]	1000	DNA_extraction_control_2	21.9	ab7-18	2	11468	1	0	1611	45
Water sample	AC08	AC08-MDS	[GF+MCE]	1000	DNA_extraction_control_2	21.9	ab38-49	3	12648	1	0	1611	45
Water sample	AC09	AC09-2	[GF+MCE]	1000	DNA_extraction_control_2	13.9	ab7-18	1	10449	0	0	1615	241
Water sample	AC09	AC09-2	[GF+MCE]	1000	DNA_extraction_control_2	13.9	ab98-109	2	12194	0	1	1615	241
Water sample	AC09	AC09-2	[GF+MCE]	1000	DNA_extraction_control_2	13.9	ab98-109	3	14810	1	0	1615	241
Water sample	AC09	AC09-Comp	[GF+MCE]	1000	DNA_extraction_control_2	16	ab27-34	1	8837	3	0	1615	241
Water sample	AC09	AC09-Comp	[GF+MCE]	1000	DNA_extraction_control_2	16	ab98-109	2	12618	2	0	1615	241
Water sample	AC09	AC09-Comp	[GF+MCE]	1000	DNA_extraction_control_2	16	ab98-109	3	13958	2	1	1615	241
Water sample	AC09	AC09-LO	[GF+MCE]	1000	DNA_extraction_control_2	25.2	ab7-18	1	10899	0	0	1615	241
Water sample	AC09	AC09-LO	[GF+MCE]	1000	DNA_extraction_control_2	25.2	ab98-109	2	12435	0	1	1615	241
Water sample	AC09	AC09-LO	[GF+MCE]	1000	DNA_extraction_control_2	25.2	ab98-109	3	13827	1	1	1615	241
Water sample	AC09	AC09-MDD	[GF+MCE]	700	DNA_extraction_control_1	18.3	ab7-18	1	13796	22	0	1615	241
Water sample	AC09	AC09-MDD	[GF+MCE]	700	DNA_extraction_control_1	18.3	ab50-61	2	14605	16	3	1615	241
Water sample	AC09	AC09-MDD	[GF+MCE]	700	DNA_extraction_control_1	18.3	ab50-61	3	15365	32	0	1615	241
Water sample	ZF01	ZF01-2D	[GF+MCE]	1000	DNA_extraction_control_4	25.3	ab7-18	1	13005	3	1	657	254
Water sample	ZF01	ZF01-2D	[GF+MCE]	1000	DNA_extraction_control_4	25.3	ab50-61	2	15016	13	2	657	254
Water sample	ZF01	ZF01-2D	[GF+MCE]	1000	DNA_extraction_control_4	25.3	ab50-61	3	15496	2	1	657	254
Water sample	ZF01	ZF01-2S	[GF+MCE]	1000	DNA_extraction_control_4	29.3	ab7-18	1	12101	2	0	657	254
Water sample	ZF01	ZF01-2S	[GF+MCE]	1000	DNA_extraction_control_4	29.3	ab50-61	2	15116	8	2	657	254
Water sample	ZF01	ZF01-2S	[GF+MCE]	1000	DNA_extraction_control_4	29.3	ab50-61	3	15943	3	2	657	254
Water sample	ZF01	ZF01-3	[GF+MCE]	1000	DNA_extraction_control_4	25.2	ab7-18	1	13365	4	1	657	254
Water sample	ZF01	ZF01-3	[GF+MCE]	1000	DNA_extraction_control_4	25.2	ab50-61	2	13492	7	3	657	254
Water sample	ZF01	ZF01-3	[GF+MCE]	1000	DNA_extraction_control_4	25.2	ab50-61	3	14268	3	3	657	254
Water sample	ZF01	ZF01-4	[GF+MCE]	1000	DNA_extraction_control_4	22.2	ab7-18	1	12860	0	0	657	254
Water sample	ZF01	ZF01-4	[GF+MCE]	1000	DNA_extraction_control_4	22.2	ab50-61	2	13303	2	1	657	254
Water sample	ZF01	ZF01-4	[GF+MCE]	1000	DNA_extraction_control_4	22.2	ab50-61	3	14025	2	2	657	254
Water sample	ZF01	ZF01-LO	[GF+MCE]	1000	DNA_extraction_control_4	28.4	ab7-18	1	12219	1	0	657	254
Water sample	ZF01	ZF01-LO	[GF+MCE]	1000	DNA_extraction_control_4	28.4	ab50-61	2	14101	5	2	657	254
Water sample	ZF01	ZF01-LO	[GF+MCE]	1000	DNA_extraction_control_4	28.4	ab50-61	3	14677	13	2	657	254
Water sample	ZF01	ZF01-MD	[GF+MCE]	1000	DNA_extraction_control_4	59.6	ab7-18	1	12757	3	0	657	254
Water sample	ZF01	ZF01-MD	[GF+MCE]	1000	DNA_extraction_control_4	59.6	ab50-61	2	13777	10	1	657	254
Water sample	ZF01	ZF01-MD	[GF+MCE]	1000	DNA_extraction_control_4	59.6	ab98-109	3	14453	15	0	657	254
Water sample	ZF02	ZF02-1	[GF+MCE]	1000	DNA_extraction_control_4	26.3	ab7-18	1	11510	0	1	959	0
Water sample	ZF02	ZF02-1	[GF+MCE]	1000	DNA_extraction_control_4	26.3	ab98-109	2	14366	2	0	959	0
Water sample	ZF02	ZF02-1	[GF+MCE]	1000	DNA_extraction_control_4	26.3	ab50-61	3	14818	9	6	959	0
Water sample	ZF02	ZF02-2	[GF+MCE]	1000	DNA_extraction_control_4	23	ab50-61	1	12672	3	5	959	0
Water sample	ZF02	ZF02-2	[GF+MCE]	1000	DNA_extraction_control_4	23	ab7-18	2	12680	0	3	959	0
Water sample	ZF02	ZF02-2	[GF+MCE]	1000	DNA_extraction_control_4	23	ab50-61	3	13532	6	5	959	0
Water sample	ZF02	ZF02-3	[GF+MCE]	1000	DNA_extraction_control_4	28.2	ab7-18	1	12397	0	0	959	0
Water sample	ZF02	ZF02-3	[GF+MCE]	1000	DNA_extraction_control_4	28.2	ab50-61	2	14036	0	1	959	0
Water sample	ZF02	ZF02-3	[GF+MCE]	1000	DNA_extraction_control_4	28.2	ab50-61	3	14434	4	3	959	0
Water sample	ZF02	ZF02-4	[GF+MCE]	1000	DNA_extraction_control_4	22.4	ab7-18	1	11911	2	0	959	0
Water sample	ZF02	ZF02-4	[GF+MCE]	1000	DNA_extraction_control_4	22.4	ab50-61	2	14211	5	4	959	0
Water sample	ZF02	ZF02-4	[GF+MCE]	1000	DNA_extraction_control_4	22.4	ab50-61	3	14290	3	1	959	0
Water sample	ZF02	ZF02-LO	[GF+MCE]	1000	DNA_extraction_control_5	22.4	ab50-61	1	11676	0	3	959	0
Water sample	ZF02	ZF02-LO	[GF+MCE]	1000	DNA_extraction_control_5	15.3	ab7-18	2	11984	0	1	959	0
Water sample	ZF02	ZF02-LO	[GF+MCE]	1000	DNA_extraction_control_5	15.3	ab50-61	3	13529	0	2	959	0
Water sample	ZF02	ZF02-MD	[GF+MCE]	1000	DNA_extraction_control_4	16.5	ab50-61	1	12090	5	1	959	0
Water sample	ZF02	ZF02-MD	[GF+MCE]	1000	DNA_extraction_control_4	16.5	ab7-18	2	12567	0	0	959	0
Water sample	ZF02	ZF02-MD	[GF+MCE]	1000	DNA_extraction_control_4	16.5	ab50-61	3	14005	1	0	959	0
Water sample	ZF03	ZF03-1D	[GF+MCE]	1000	DNA_extraction_control_5	14.2	ab7-18	1	12185	0	0	0	51
Water sample	ZF03	ZF03-1D	[GF+MCE]	1000	DNA_extraction_control_5	14.2	ab50-61	2	14046	4	0	0	51
Water sample	ZF03	ZF03-1D	[GF+MCE]	1000	DNA_extraction_control_5	14.2	ab50-61	3	15996	1	1	0	51
Water sample	ZF03	ZF03-1S	[GF+MCE]	1000	DNA_extraction_control_5	15.7	ab7-18	1	9505	3	0	0	51
Water sample	ZF03	ZF03-1S	[GF+MCE]	1000	DNA_extraction_control_5	15.7	ab50-61	2	13166	2	0	0	51
Water sample	ZF03	ZF03-1S	[GF+MCE]	1000	DNA_extraction_control_5	15.7	ab50-61	3	14797	3	1	0	51
Water sample	ZF03	ZF03-2	[GF+MCE]	1000	DNA_extraction_control_5	11.2	ab7-18	1	10532	0	0	0	51
Water sample	ZF03	ZF03-2	[GF+MCE]	1000	DNA_extraction_control_5	11.2	ab50-61	2	14227	1	0	0	51
Water sample	ZF03	ZF03-2	[GF+MCE]	1000	DNA_extraction_control_5	11.2	ab98-109	3	16043	1	0	0	51
Water sample	ZF03	ZF03-LO	[GF+MCE]	1000	DNA_extraction_control_5	12.5	ab7-18	1	9906	7	0	0	51
Water sample	ZF03	ZF03-LO	[GF+MCE]	1000	DNA_extraction_control_5	12.5	ab50-61	2	16178	5	0	0	51
Water sample	ZF03	ZF03-LO	[GF+MCE]	1000	DNA_extraction_control_5	12.5	ab50-61	3	16308	6	0	0	51
Water sample	ZF03	ZF03-MDD	[GF+MCE]	1000	DNA_extraction_control_5	13.2	ab7-18	1	11510	2	0	0	51
Water sample	ZF03	ZF03-MDD	[GF+MCE]	1000	DNA_extraction_control_5	13.2	ab50-61	2	15330	1	0	0	51
Water sample	ZF03	ZF03-MDD	[GF+MCE]	1000	DNA_extraction_control_5	13.2	ab50-61	3	15834	4	0	0	51
Water sample	ZF03	ZF03-MDS	[GF+MCE]	1000	DNA_extraction_control_5	13.9	ab7-18	1	10274	1	1	0	51
Water sample	ZF03	ZF03-MDS	[GF+MCE]	1000	DNA_extraction_control_5	13.9	ab50-61	2	13258	2	0	0	51
Water sample	ZF03	ZF03-MDS	[GF+MCE]	1000	DNA_extraction_control_5	13.9	ab50-61	3	15853	1	0	0	51
Water sample	ZF04	ZF04-1D	[GF+MCE]	1000	DNA_extraction_control_5	12.4	ab7-18	1	8955	0	0	0	141
Water sample	ZF04	ZF04-1D	[GF+MCE]	1000	DNA_extraction_control_5	12.4	ab50-61	2	14032	2	0	0	141
Water sample	ZF04	ZF04-1D	[GF+MCE]	1000	DNA_extraction_control_5	12.4	ab50-61	3	15656	2	0	0	141
Water sample	ZF04	ZF04-1S	[GF+MCE]	1000	DNA_extraction_control_5	8.4	ab7-18	1	11555	0	0	0	141
Water sample	ZF04	ZF04-1S	[GF+MCE]	1000	DNA_extraction_control_5	8.4	ab50-61	2	13024	1	0	0	141
Water sample	ZF04	ZF04-1S	[GF+MCE]	1000	DNA_extraction_control_5	8.4	ab50-61	3	14987	4	0	0	141
Water sample	ZF04	ZF04-2	[GF+MCE]	1000	DNA_extraction_control_5	14.8	ab19-26	1	11917	1	0	0	141
Water sample	ZF04	ZF04-2	[GF+MCE]	1000	DNA_extraction_control_5	14.8	ab50-61	2	15922	1	0	0	141
Water sample	ZF04	ZF04-2	[GF+MCE]	1000	DNA_extraction_control_5	14.8	ab50-61	3	16009	0	0	0	141
Water sample	ZF04	ZF04-LO	[GF+MCE]	1000	DNA_extraction_control_5	11.9	ab19-26	1	14429	6	4	0	141
Water sample	ZF04	ZF04-LO	[GF+MCE]	1000	DNA_extraction_control_5	11.9	ab50-61	2	15810	9	0	0	141
Water sample	ZF04	ZF04-LO	[GF+MCE]	1000	DNA_extraction_control_5	11.9	ab50-61	3	17144	12	1	0	141
Water sample	ZF03	ZF04-MDD	[GF+MCE]	1000	DNA_extraction_control_5	8.7	ab7-18	1	10884	0	0	0	141
Water sample	ZF04	ZF04-MDD	[GF+MCE]	1000	DNA_extraction_control_5	8.7	ab50-61	2	15065	3	0	0	141
Water sample	ZF04	ZF04-MDD	[GF+MCE]	1000	DNA_extraction_control_5	8.7	ab50-61	3	15832	2	0	0	141
Water sample	ZF04	ZF04-MDS	[GF+MCE]	1000	DNA_extraction_control_5	14.8	ab7-18	1	10681	2	0	0	141
Water sample	ZF04	ZF04-MDS	[GF+MCE]	1000	DNA_extraction_control_5	14.8	ab50-61	2	16260	8	0	0	141
Water sample	ZF04	ZF04-MDS	[GF+MCE]	1000	DNA_extraction_control_5	14.8	ab50-61	3	17260	0	0	0	141
Water sample	ZF05	ZF05-2	[GF+MCE]	1000	DNA_extraction_control_5	17	ab19-26	1	13661	85	4	282	634
Water sample	ZF05	ZF05-2	[GF+MCE]	1000	DNA_extraction_control_5	17	ab50-61	2	13752	8	1	282	634
Water sample	ZF05	ZF05-2	[GF+MCE]	1000	DNA_extraction_control_5	17	ab50-61	3	13910	1	2	282	634
Water sample	ZF05	ZF05-3	[GF+MCE]	1000	DNA_extraction_control_5	18	ab19-26	1	13440	10	0	282	634
Water sample	ZF05	ZF05-3	[GF+MCE]	1000	DNA_extraction_control_5	18	ab50-61	2	13588	8	1	282	634
Water sample	ZF05	ZF05-3	[GF+MCE]	1000	DNA_extraction_control_5	18	ab50-61	3	14418	4	1	282	634
Water sample	ZF05	ZF05-4	[GF+MCE]	1000	DNA_extraction_control_5	12.8	ab50-61	1	12738	2	0	282	634
Water sample	ZF05	ZF05-4	[GF+MCE]	1000	DNA_extraction_control_5	12.8	ab50-61	2	15574	3	0	282	634
Water sample	ZF05	ZF05-4	[GF+MCE]	1000	DNA_extraction_control_5	12.8	ab19-26	3	16199	2	0	282	634
Water sample	ZF05	ZF05-LO	[GF+MCE]	1000	DNA_extraction_control_5	23.4	ab50-61	1	11513	613	5	282	634
Water sample	ZF05	ZF05-LO	[GF+MCE]	1000	DNA_extraction_control_5	23.4	ab50-61	2	13715	614	3	282	634
Water sample	ZF05	ZF05-LO	[GF+MCE]	1000	DNA_extraction_control_5	23.4	ab19-26	3	14858	360	3	282	634
Water sample	ZF05	ZF05-MDD	[GF+MCE]	1000	DNA_extraction_control_5	16	ab19-26	1	14462	35	4	282	634
Water sample	ZF05	ZF05-MDD	[GF+MCE]	1000	DNA_extraction_control_5	16	ab50-61	2	15759	51	4	282	634
Water sample	ZF05	ZF05-MDD	[GF+MCE]	1000	DNA_extraction_control_5	16	ab50-61	3	15959	41	3	282	634
Water sample	ZF05	ZF05-MDS	[GF+MCE]	1000	DNA_extraction_control_5	17.8	ab50-61	1	14398	4	1	282	634
Water sample	ZF05	ZF05-MDS	[GF+MCE]	1000	DNA_extraction_control_5	17.8	ab50-61	2	15521	4	0	282	634
Water sample	ZF05	ZF05-MDS	[GF+MCE]	1000	DNA_extraction_control_5	17.8	ab19-26	3	15940	4	0	282	634
Water sample	ZF06	ZF06-1D	[GF+MCE]	1000	DNA_extraction_control_6	51.2	ab98-109	1	14435	5	0	135	329
Water sample	ZF06	ZF06-1D	[GF+MCE]	1000	DNA_extraction_control_6	51.2	ab50-61	2	16299	6	0	135	329
Water sample	ZF06	ZF06-1D	[GF+MCE]	1000	DNA_extraction_control_6	51.2	ab19-26	3	14195	4	0	135	329
Water sample	ZF06	ZF06-1S	[GF+MCE]	1000	DNA_extraction_control_6	40.6	ab19-26	1	13173	2	0	135	329
Water sample	ZF06	ZF06-1S	[GF+MCE]	1000	DNA_extraction_control_6	40.6	ab62-73	2	14217	4	0	135	329
Water sample	ZF06	ZF06-1S	[GF+MCE]	1000	DNA_extraction_control_6	40.6	ab62-73	3	15672	5	1	135	329
Water sample	ZF06	ZF06-2	[GF+MCE]	1000	DNA_extraction_control_6	26	ab19-26	1	14012	1	0	135	329
Water sample	ZF06	ZF06-2	[GF+MCE]	1000	DNA_extraction_control_6	26	ab62-73	2	14369	7	0	135	329
Water sample	ZF06	ZF06-2	[GF+MCE]	1000	DNA_extraction_control_6	26	ab62-73	3	14556	2	1	135	329
Water sample	ZF06	ZF06-LO	[GF+MCE]	1000	DNA_extraction_control_6	26.7	ab62-73	1	13249	9	2	135	329
Water sample	ZF06	ZF06-LO	[GF+MCE]	1000	DNA_extraction_control_6	26.7	ab19-26	2	13914	9	0	135	329
Water sample	ZF06	ZF06-LO	[GF+MCE]	1000	DNA_extraction_control_6	26.7	ab62-73	3	14712	4	0	135	329
Water sample	ZF06	ZF06-MDD	[GF+MCE]	1000	DNA_extraction_control_6	31.8	ab19-26	1	12168	19	0	135	329
Water sample	ZF06	ZF06-MDD	[GF+MCE]	1000	DNA_extraction_control_6	31.8	ab50-61	2	13086	14	0	135	329
Water sample	ZF06	ZF06-MDD	[GF+MCE]	1000	DNA_extraction_control_6	31.8	ab50-61	3	14334	15	0	135	329
Water sample	ZF06	ZF06-MDS	[GF+MCE]	1000	DNA_extraction_control_6	18.2	ab19-26	1	13354	2	1	135	329
Water sample	ZF06	ZF06-MDS	[GF+MCE]	1000	DNA_extraction_control_6	18.2	ab50-61	2	14983	3	0	135	329
Water sample	ZF06	ZF06-MDS	[GF+MCE]	1000	DNA_extraction_control_6	18.2	ab50-61	3	15145	1	0	135	329
Water sample	ZF07	ZF07-1D	[GF+MCE]	1000	DNA_extraction_control_6	20.2	ab62-73	1	12568	235	0	1337	0
Water sample	ZF07	ZF07-1D	[GF+MCE]	1000	DNA_extraction_control_6	20.2	ab19-26	2	14842	200	6	1337	0
Water sample	ZF07	ZF07-1D	[GF+MCE]	1000	DNA_extraction_control_6	20.2	ab98-109	3	15851	344	3	1337	0
Water sample	ZF07	ZF07-1S	[GF+MCE]	1000	DNA_extraction_control_6	16.9	ab62-73	1	13886	16	1	1337	0
Water sample	ZF07	ZF07-1S	[GF+MCE]	1000	DNA_extraction_control_6	16.9	ab19-26	2	14415	14	5	1337	0
Water sample	ZF07	ZF07-1S	[GF+MCE]	1000	DNA_extraction_control_6	16.9	ab62-73	3	15405	12	4	1337	0
Water sample	ZF07	ZF07-MDD	[GF+MCE]	1000	DNA_extraction_control_6	21.2	ab19-26	1	14429	0	0	1337	0
Water sample	ZF07	ZF07-MDD	[GF+MCE]	1000	DNA_extraction_control_6	21.2	ab62-73	2	14627	0	0	1337	0
Water sample	ZF07	ZF07-MDD	[GF+MCE]	1000	DNA_extraction_control_6	21.2	ab62-73	3	15503	5	0	1337	0
Water sample	ZF07	ZF07-MDS	[GF+MCE]	1000	DNA_extraction_control_6	21	ab62-73	1	11098	0	1	1337	0
Water sample	ZF07	ZF07-MDS	[GF+MCE]	1000	DNA_extraction_control_6	21	ab62-73	2	12735	0	1	1337	0
Water sample	ZF07	ZF07-MDS	[GF+MCE]	1000	DNA_extraction_control_6	21	ab19-26	3	14524	68	22	1337	0
Water sample	ZF08	ZF08-a1	[GF+MCE]	1000	DNA_extraction_control_6	20.5	ab19-26	1	14181	1	2	224	148
Water sample	ZF08	ZF08-a1	[GF+MCE]	1000	DNA_extraction_control_6	20.5	ab62-73	2	15389	6	2	224	148
Water sample	ZF08	ZF08-a1	[GF+MCE]	1000	DNA_extraction_control_6	20.5	ab62-73	3	16058	5	0	224	148
Water sample	ZF08	ZF08-a2	[GF+MCE]	1000	DNA_extraction_control_6	13.1	ab62-73	1	16097	4	1	224	148
Water sample	ZF08	ZF08-a2	[GF+MCE]	1000	DNA_extraction_control_6	13.1	ab62-73	2	16160	6	3	224	148
Water sample	ZF08	ZF08-a2	[GF+MCE]	1000	DNA_extraction_control_6	13.1	ab19-26	3	16178	2	1	224	148
Water sample	ZF08	ZF08-a3	[GF+MCE]	1000	DNA_extraction_control_6	13.1	ab19-26	1	13544	0	1	224	148
Water sample	ZF08	ZF08-a3	[GF+MCE]	1000	DNA_extraction_control_6	13.1	ab62-73	2	13573	0	1	224	148
Water sample	ZF08	ZF08-a3	[GF+MCE]	1000	DNA_extraction_control_6	13.1	ab62-73	3	15936	1	1	224	148
Water sample	ZF08	ZF08-a4	[GF+MCE]	1000	DNA_extraction_control_6	22.5	ab19-26	1	14929	0	1	224	148
Water sample	ZF08	ZF08-a4	[GF+MCE]	1000	DNA_extraction_control_6	22.5	ab62-73	2	15765	13	4	224	148
Water sample	ZF08	ZF08-a4	[GF+MCE]	1000	DNA_extraction_control_6	22.5	ab62-73	3	16437	10	3	224	148
Water sample	ZF08	ZF08-aLO	[GF+MCE]	1000	DNA_extraction_control_6	37.9	ab62-73	1	14529	8	3	224	148
Water sample	ZF08	ZF08-aLO	[GF+MCE]	1000	DNA_extraction_control_6	37.9	ab62-73	2	15563	3	3	224	148
Water sample	ZF08	ZF08-aLO	[GF+MCE]	1000	DNA_extraction_control_6	37.9	ab19-26	3	15926	3	1	224	148
Water sample	ZF08	ZF08-aMD	[GF+MCE]	1000	DNA_extraction_control_6	18.4	ab1-6	1	11969	0	2	224	148
Water sample	ZF08	ZF08-aMD	[GF+MCE]	1000	DNA_extraction_control_6	18.4	ab62-73	2	14575	5	6	224	148
Water sample	ZF08	ZF08-aMD	[GF+MCE]	1000	DNA_extraction_control_6	18.4	ab62-73	3	15549	0	8	224	148
Water sample	ZF08	ZF08-b1	[GP]	1000	DNA_extraction_control_12	31.3	ab27-34	1	8994	1	0	224	148
Water sample	ZF08	ZF08-b1	[GP]	1000	DNA_extraction_control_12	31.3	ab98-109	2	13960	3	2	224	148
Water sample	ZF08	ZF08-b1	[GP]	1000	DNA_extraction_control_12	31.3	ab98-109	3	14727	3	0	224	148
Water sample	ZF08	ZF08-b4	[GP]	1000	DNA_extraction_control_12	28.1	ab110-117	1	9771	0	1	224	148
Water sample	ZF08	ZF08-b4	[GP]	1000	DNA_extraction_control_12	28.1	ab74-85	2	9852	0	0	224	148
Water sample	ZF08	ZF08-b4	[GP]	1000	DNA_extraction_control_12	28.1	ab74-85	3	14039	1	1	224	148
Water sample	ZF08	ZF08-bLO	[GP]	1000	DNA_extraction_control_12	9.7	ab1-6	1	9602	0	0	224	148
Water sample	ZF08	ZF08-bLO	[GP]	1000	DNA_extraction_control_12	9.7	ab74-85	2	10181	0	0	224	148
Water sample	ZF08	ZF08-bLO	[GP]	1000	DNA_extraction_control_12	9.7	ab74-85	3	10551	0	0	224	148
Water sample	ZF08	ZF08-bMD	[GP]	1000	DNA_extraction_control_12	27.4	ab1-6	1	10045	11	1	224	148
Water sample	ZF08	ZF08-bMD	[GP]	1000	DNA_extraction_control_12	27.4	ab98-109	2	12304	5	1	224	148
Water sample	ZF08	ZF08-bMD	[GP]	1000	DNA_extraction_control_12	27.4	ab98-109	3	15254	2	5	224	148
Water sample	ZF09	ZF09-a1	[GF+MCE]	800	DNA_extraction_control_6	33.2	ab19-26	1	12833	0	1	305	0
Water sample	ZF09	ZF09-a1	[GF+MCE]	800	DNA_extraction_control_6	33.2	ab62-73	2	14080	4	6	305	0
Water sample	ZF09	ZF09-a1	[GF+MCE]	800	DNA_extraction_control_6	33.2	ab62-73	3	14306	3	3	305	0
Water sample	ZF09	ZF09-a2	[GF+MCE]	850	DNA_extraction_control_6	30.2	ab62-73	1	14222	6	3	305	0
Water sample	ZF09	ZF09-a2	[GF+MCE]	850	DNA_extraction_control_6	30.2	ab19-26	2	14515	0	2	305	0
Water sample	ZF09	ZF09-a2	[GF+MCE]	850	DNA_extraction_control_6	30.2	ab62-73	3	16062	6	6	305	0
Water sample	ZF09	ZF09-a3	[GF+MCE]	500	DNA_extraction_control_6	14.1	ab98-109	1	14263	3	3	305	0
Water sample	ZF09	ZF09-a3	[GF+MCE]	500	DNA_extraction_control_6	14.1	ab19-26	2	15160	0	1	305	0
Water sample	ZF09	ZF09-a3	[GF+MCE]	500	DNA_extraction_control_6	14.1	ab98-109	3	15211	1	2	305	0
Water sample	ZF09	ZF09-a4	[GF+MCE]	800	DNA_extraction_control_7	13.9	ab98-109	1	14496	0	2	305	0
Water sample	ZF09	ZF09-a4	[GF+MCE]	800	DNA_extraction_control_7	13.9	ab19-26	2	14557	0	4	305	0
Water sample	ZF09	ZF09-a4	[GF+MCE]	800	DNA_extraction_control_7	13.9	ab98-109	3	15715	0	2	305	0
Water sample	ZF09	ZF09-aLO	[GF+MCE]	600	DNA_extraction_control_7	12.3	ab19-26	1	13726	0	3	305	0
Water sample	ZF09	ZF09-aLO	[GF+MCE]	600	DNA_extraction_control_7	12.3	ab98-109	2	16258	0	2	305	0
Water sample	ZF09	ZF09-aLO	[GF+MCE]	600	DNA_extraction_control_7	12.3	ab98-109	3	17388	1	1	305	0
Water sample	ZF09	ZF09-aMD	[GF+MCE]	800	DNA_extraction_control_6	19.7	ab62-73	1	12712	0	1	305	0
Water sample	ZF09	ZF09-aMD	[GF+MCE]	800	DNA_extraction_control_6	19.7	ab1-6	2	12731	0	0	305	0
Water sample	ZF09	ZF09-aMD	[GF+MCE]	800	DNA_extraction_control_6	19.7	ab62-73	3	14126	0	3	305	0
Water sample	ZF09	ZF09-b1	[GP]	800	DNA_extraction_control_12	17.4	ab27-34	1	9583	0	0	305	0
Water sample	ZF09	ZF09-b1	[GP]	800	DNA_extraction_control_12	17.4	ab74-85	2	10450	0	0	305	0
Water sample	ZF09	ZF09-b1	[GP]	800	DNA_extraction_control_12	17.4	ab74-85	3	18673	0	0	305	0
Water sample	ZF09	ZF09-b2	[GP]	850	DNA_extraction_control_12	9.2	ab1-6	1	12174	0	0	305	0
Water sample	ZF09	ZF09-b2	[GP]	850	DNA_extraction_control_12	9.2	ab74-85	2	12524	0	0	305	0
Water sample	ZF09	ZF09-b2	[GP]	850	DNA_extraction_control_12	9.2	ab74-85	3	14727	0	0	305	0
Water sample	ZF09	ZF09-b3	[GP]	800	DNA_extraction_control_12	29	ab1-6	1	14177	2	1	305	0
Water sample	ZF09	ZF09-b3	[GP]	800	DNA_extraction_control_12	29	ab74-85	2	14995	0	0	305	0
Water sample	ZF09	ZF09-b3	[GP]	800	DNA_extraction_control_12	29	ab74-85	3	15667	0	2	305	0
Water sample	ZF09	ZF09-b4	[GP]	800	DNA_extraction_control_12	12.7	ab74-85	1	12095	0	0	305	0
Water sample	ZF09	ZF09-b4	[GP]	800	DNA_extraction_control_12	12.7	ab1-6	2	12491	0	0	305	0
Water sample	ZF09	ZF09-b4	[GP]	800	DNA_extraction_control_12	12.7	ab74-85	3	13697	1	0	305	0
Water sample	ZF09	ZF09-bLO	[GP]	800	DNA_extraction_control_12	17.8	ab110-117	1	14519	0	0	305	0
Water sample	ZF09	ZF09-bLO	[GP]	800	DNA_extraction_control_12	17.8	ab86-97	2	9510	0	0	305	0
Water sample	ZF09	ZF09-bLO	[GP]	800	DNA_extraction_control_12	17.8	ab86-97	3	11334	0	0	305	0
Water sample	ZF09	ZF09-bMD	[GP]	800	DNA_extraction_control_12	8.7	ab1-6	1	12341	0	1	305	0
Water sample	ZF09	ZF09-bMD	[GP]	800	DNA_extraction_control_12	8.7	ab74-85	2	13374	0	0	305	0
Water sample	ZF09	ZF09-bMD	[GP]	800	DNA_extraction_control_12	8.7	ab74-85	3	13662	0	0	305	0
Water sample	ZF10	ZF10-a1	[GF+MCE]	1000	DNA_extraction_control_7	9.8	ab19-26	1	12868	0	2	197	97
Water sample	ZF10	ZF10-a1	[GF+MCE]	1000	DNA_extraction_control_7	9.8	ab62-73	2	14658	1	1	197	97
Water sample	ZF10	ZF10-a1	[GF+MCE]	1000	DNA_extraction_control_7	9.8	ab62-73	3	16210	1	2	197	97
Water sample	ZF10	ZF10-a2	[GF+MCE]	1000	DNA_extraction_control_7	10.3	ab19-26	1	14894	1	0	197	97
Water sample	ZF10	ZF10-a2	[GF+MCE]	1000	DNA_extraction_control_7	10.3	ab62-73	2	15188	4	0	197	97
Water sample	ZF10	ZF10-a2	[GF+MCE]	1000	DNA_extraction_control_7	10.3	ab62-73	3	16607	0	0	197	97
Water sample	ZF10	ZF10-a3	[GF+MCE]	1000	DNA_extraction_control_7	18.6	ab19-26	1	13571	1	0	197	97
Water sample	ZF10	ZF10-a3	[GF+MCE]	1000	DNA_extraction_control_7	18.6	ab62-73	2	15293	0	0	197	97
Water sample	ZF10	ZF10-a3	[GF+MCE]	1000	DNA_extraction_control_7	18.6	ab62-73	3	15403	5	0	197	97
Water sample	ZF10	ZF10-a4	[GF+MCE]	1000	DNA_extraction_control_7	8.8	ab19-26	1	14169	0	0	197	97
Water sample	ZF10	ZF10-a4	[GF+MCE]	1000	DNA_extraction_control_7	8.8	ab62-73	2	15562	3	0	197	97
Water sample	ZF10	ZF10-a4	[GF+MCE]	1000	DNA_extraction_control_7	8.8	ab62-73	3	16407	1	1	197	97
Water sample	ZF10	ZF10-aLO	[GF+MCE]	500	DNA_extraction_control_7	5.2	ab98-109	1	14340	1	0	197	97
Water sample	ZF10	ZF10-aLO	[GF+MCE]	500	DNA_extraction_control_7	5.2	ab19-26	2	14473	1	0	197	97
Water sample	ZF10	ZF10-aLO	[GF+MCE]	500	DNA_extraction_control_7	5.2	ab98-109	3	14535	1	1	197	97
Water sample	ZF10	ZF10-aMD	[GF+MCE]	1000	DNA_extraction_control_7	12.6	ab1-6	1	12511	1	0	197	97
Water sample	ZF10	ZF10-aMD	[GF+MCE]	1000	DNA_extraction_control_7	12.6	ab98-109	2	15712	0	0	197	97
Water sample	ZF10	ZF10-aMD	[GF+MCE]	1000	DNA_extraction_control_7	12.6	ab98-109	3	17163	1	2	197	97
Water sample	ZF10	ZF10-b1	[GP]	1000	DNA_extraction_control_12	4.1	ab86-97	1	11776	0	0	197	97
Water sample	ZF10	ZF10-b1	[GP]	1000	DNA_extraction_control_12	4.1	ab86-97	2	11832	0	0	197	97
Water sample	ZF10	ZF10-b1	[GP]	1000	DNA_extraction_control_12	4.1	ab27-34	3	12604	0	0	197	97
Water sample	ZF10	ZF10-b2	[GP]	1000	DNA_extraction_control_12	19.6	ab1-6	1	11207	0	0	197	97
Water sample	ZF10	ZF10-b2	[GP]	1000	DNA_extraction_control_12	19.6	ab86-97	2	12898	0	0	197	97
Water sample	ZF10	ZF10-b2	[GP]	1000	DNA_extraction_control_12	19.6	ab86-97	3	13734	0	0	197	97
Water sample	ZF10	ZF10-b3	[GP]	1000	DNA_extraction_control_12	15.2	ab1-6	1	10090	0	0	197	97
Water sample	ZF10	ZF10-b3	[GP]	1000	DNA_extraction_control_12	15.2	ab86-97	2	13288	0	0	197	97
Water sample	ZF10	ZF10-b3	[GP]	1000	DNA_extraction_control_12	15.2	ab86-97	3	15513	0	0	197	97
Water sample	ZF10	ZF10-b4	[GP]	1000	DNA_extraction_control_12	4.3	ab1-6	1	12733	0	0	197	97
Water sample	ZF10	ZF10-b4	[GP]	1000	DNA_extraction_control_12	4.3	ab86-97	2	14271	0	0	197	97
Water sample	ZF10	ZF10-b4	[GP]	1000	DNA_extraction_control_12	4.3	ab86-97	3	14418	0	0	197	97
Water sample	ZF10	ZF10-bLO	[GP]	1000	DNA_extraction_control_12	6.5	ab1-6	1	12843	0	0	197	97
Water sample	ZF10	ZF10-bLO	[GP]	1000	DNA_extraction_control_12	6.5	ab86-97	2	14501	0	0	197	97
Water sample	ZF10	ZF10-bLO	[GP]	1000	DNA_extraction_control_12	6.5	ab86-97	3	15791	0	0	197	97
Water sample	ZF10	ZF10-bMD	[GP]	1000	DNA_extraction_control_12	15.9	ab86-97	1	10035	0	1	197	97
Water sample	ZF10	ZF10-bMD	[GP]	1000	DNA_extraction_control_12	15.9	ab86-97	2	12765	0	0	197	97
Water sample	ZF10	ZF10-bMD	[GP]	1000	DNA_extraction_control_12	15.9	ab1-6	3	13792	0	0	197	97
Water sample	ZF11	ZF11-a1	[GF+MCE]	600	DNA_extraction_control_7	37	ab19-26	1	13131	1	4	680	476
Water sample	ZF11	ZF11-a1	[GF+MCE]	600	DNA_extraction_control_7	37	ab98-109	2	15191	0	0	680	476
Water sample	ZF11	ZF11-a1	[GF+MCE]	600	DNA_extraction_control_7	37	ab98-109	3	16628	4	2	680	476
Water sample	ZF11	ZF11-a2	[GF+MCE]	700	DNA_extraction_control_7	16.3	ab19-26	1	12568	2	0	680	476
Water sample	ZF11	ZF11-a2	[GF+MCE]	700	DNA_extraction_control_7	16.3	ab98-109	2	14320	0	4	680	476
Water sample	ZF11	ZF11-a2	[GF+MCE]	700	DNA_extraction_control_7	16.3	ab98-109	3	15221	1	5	680	476
Water sample	ZF11	ZF11-a3	[GF+MCE]	700	DNA_extraction_control_7	29.6	ab19-26	1	13065	2	1	680	476
Water sample	ZF11	ZF11-a3	[GF+MCE]	700	DNA_extraction_control_7	29.6	ab62-73	2	14420	3	0	680	476
Water sample	ZF11	ZF11-a3	[GF+MCE]	700	DNA_extraction_control_7	29.6	ab62-73	3	14933	4	0	680	476
Water sample	ZF11	ZF11-a4	[GF+MCE]	500	DNA_extraction_control_7	13.8	ab62-73	1	13852	1	0	680	476
Water sample	ZF11	ZF11-a4	[GF+MCE]	500	DNA_extraction_control_7	13.8	ab62-73	2	15500	1	0	680	476
Water sample	ZF11	ZF11-a4	[GF+MCE]	500	DNA_extraction_control_7	13.8	ab19-26	3	15610	1	0	680	476
Water sample	ZF11	ZF11-aLO	[GF+MCE]	700	DNA_extraction_control_7	18.6	ab62-73	1	13074	2	1	680	476
Water sample	ZF11	ZF11-aLO	[GF+MCE]	700	DNA_extraction_control_7	18.6	ab62-73	2	13630	5	1	680	476
Water sample	ZF11	ZF11-aLO	[GF+MCE]	700	DNA_extraction_control_7	18.6	ab19-26	3	16744	1	1	680	476
Water sample	ZF11	ZF11-aMD	[GF+MCE]	700	DNA_extraction_control_7	15	ab1-6	1	12587	2	0	680	476
Water sample	ZF11	ZF11-aMD	[GF+MCE]	700	DNA_extraction_control_7	15	ab98-109	2	12742	0	1	680	476
Water sample	ZF11	ZF11-aMD	[GF+MCE]	700	DNA_extraction_control_7	15	ab98-109	3	14560	0	1	680	476
Water sample	ZF11	ZF11-b1	[GP]	600	DNA_extraction_control_12	23.4	ab86-97	1	10856	0	2	680	476
Water sample	ZF11	ZF11-b1	[GP]	600	DNA_extraction_control_12	23.4	ab27-34	2	11953	1	2	680	476
Water sample	ZF11	ZF11-b1	[GP]	600	DNA_extraction_control_12	23.4	ab86-97	3	12944	0	0	680	476
Water sample	ZF11	ZF11-b2	[GP]	700	DNA_extraction_control_12	32	ab1-6	1	10603	0	0	680	476
Water sample	ZF11	ZF11-b2	[GP]	700	DNA_extraction_control_12	32	ab86-97	2	11265	0	0	680	476
Water sample	ZF11	ZF11-b2	[GP]	700	DNA_extraction_control_12	32	ab86-97	3	12668	0	0	680	476
Water sample	ZF11	ZF11-b3	[GP]	700	DNA_extraction_control_12	15.4	ab86-97	1	14262	1	0	680	476
Water sample	ZF11	ZF11-b3	[GP]	700	DNA_extraction_control_12	15.4	ab1-6	2	14327	0	0	680	476
Water sample	ZF11	ZF11-b3	[GP]	700	DNA_extraction_control_12	15.4	ab86-97	3	14395	0	0	680	476
Water sample	ZF11	ZF11-b4	[GP]	700	DNA_extraction_control_12	17.3	ab1-6	1	12160	0	0	680	476
Water sample	ZF11	ZF11-b4	[GP]	700	DNA_extraction_control_12	17.3	ab86-97	2	13531	0	0	680	476
Water sample	ZF11	ZF11-b4	[GP]	700	DNA_extraction_control_12	17.3	ab86-97	3	15701	0	0	680	476
Water sample	ZF11	ZF11-bLO	[GP]	700	DNA_extraction_control_13	5.5	ab86-97	1	10345	0	0	680	476
Water sample	ZF11	ZF11-bLO	[GP]	700	DNA_extraction_control_13	5.5	ab1-6	2	12260	1	0	680	476
Water sample	ZF11	ZF11-bLO	[GP]	700	DNA_extraction_control_13	5.5	ab86-97	3	13088	0	0	680	476
Water sample	ZF11	ZF11-bMD	[GP]	700	DNA_extraction_control_12	4.4	ab1-6	1	12017	0	0	680	476
Water sample	ZF11	ZF11-bMD	[GP]	700	DNA_extraction_control_12	4.4	ab86-97	2	14417	0	0	680	476
Water sample	ZF11	ZF11-bMD	[GP]	700	DNA_extraction_control_12	4.4	ab86-97	3	15140	0	0	680	476
Water sample	ZF12	ZF12-a1	[GF+MCE]	750	DNA_extraction_control_7	20.5	ab62-73	1	12535	0	2	491	258
Water sample	ZF12	ZF12-a1	[GF+MCE]	750	DNA_extraction_control_7	20.5	ab62-73	2	13728	0	2	491	258
Water sample	ZF12	ZF12-a1	[GF+MCE]	750	DNA_extraction_control_7	20.5	ab19-26	3	16179	0	3	491	258
Water sample	ZF12	ZF12-a2	[GF+MCE]	500	DNA_extraction_control_7	17	ab62-73	1	12997	0	2	491	258
Water sample	ZF12	ZF12-a2	[GF+MCE]	500	DNA_extraction_control_7	17	ab62-73	2	14238	1	2	491	258
Water sample	ZF12	ZF12-a2	[GF+MCE]	500	DNA_extraction_control_7	17	ab19-26	3	15452	0	3	491	258
Water sample	ZF12	ZF12-a3	[GF+MCE]	500	DNA_extraction_control_7	12.7	ab62-73	1	13515	0	0	491	258
Water sample	ZF12	ZF12-a3	[GF+MCE]	500	DNA_extraction_control_7	12.7	ab62-73	2	14599	0	0	491	258
Water sample	ZF12	ZF12-a3	[GF+MCE]	500	DNA_extraction_control_7	12.7	ab19-26	3	14916	0	1	491	258
Water sample	ZF12	ZF12-a4	[GF+MCE]	750	DNA_extraction_control_7	22.3	ab19-26	1	14095	0	5	491	258
Water sample	ZF12	ZF12-a4	[GF+MCE]	750	DNA_extraction_control_7	22.3	ab62-73	2	14180	2	5	491	258
Water sample	ZF12	ZF12-a4	[GF+MCE]	750	DNA_extraction_control_7	22.3	ab62-73	3	15608	2	2	491	258
Water sample	ZF12	ZF12-aLO	[GF+MCE]	750	DNA_extraction_control_7	46.1	ab19-26	1	14019	2	5	491	258
Water sample	ZF12	ZF12-aLO	[GF+MCE]	750	DNA_extraction_control_7	46.1	ab62-73	2	14450	1	5	491	258
Water sample	ZF12	ZF12-aLO	[GF+MCE]	750	DNA_extraction_control_7	46.1	ab62-73	3	15087	7	8	491	258
Water sample	ZF12	ZF12-aMD	[GF+MCE]	750	DNA_extraction_control_7	27	ab1-6	1	11616	1	0	491	258
Water sample	ZF12	ZF12-aMD	[GF+MCE]	750	DNA_extraction_control_7	27	ab62-73	2	12926	2	1	491	258
Water sample	ZF12	ZF12-aMD	[GF+MCE]	750	DNA_extraction_control_7	27	ab62-73	3	14203	1	1	491	258
Water sample	ZF12	ZF12-b1	[GP]	750	DNA_extraction_control_13	10.3	ab86-97	1	12021	0	0	491	258
Water sample	ZF12	ZF12-b1	[GP]	750	DNA_extraction_control_13	10.3	ab86-97	2	12437	0	0	491	258
Water sample	ZF12	ZF12-b1	[GP]	750	DNA_extraction_control_13	10.3	ab27-34	3	12726	0	0	491	258
Water sample	ZF12	ZF12-b3	[GP]	700	DNA_extraction_control_13	13.6	ab1-6	1	12227	0	0	491	258
Water sample	ZF12	ZF12-b3	[GP]	700	DNA_extraction_control_13	13.6	ab86-97	2	12525	0	0	491	258
Water sample	ZF12	ZF12-b3	[GP]	700	DNA_extraction_control_13	13.6	ab86-97	3	14016	0	0	491	258
Water sample	ZF12	ZF12-b4	[GP]	750	DNA_extraction_control_13	21.3	ab1-6	1	11860	0	0	491	258
Water sample	ZF12	ZF12-b4	[GP]	750	DNA_extraction_control_13	21.3	ab110-117	2	13890	0	1	491	258
Water sample	ZF12	ZF12-b4	[GP]	750	DNA_extraction_control_13	21.3	ab98-109	3	14419	0	0	491	258
Water sample	ZF12	ZF12-bLO	[GP]	750	DNA_extraction_control_13	19.4	ab1-6	1	10597	0	0	491	258
Water sample	ZF12	ZF12-bLO	[GP]	750	DNA_extraction_control_13	19.4	ab86-97	2	12587	0	0	491	258
Water sample	ZF12	ZF12-bLO	[GP]	750	DNA_extraction_control_13	19.4	ab86-97	3	13675	0	0	491	258
Water sample	ZF14	ZF14-a1	[GF+MCE]	650	DNA_extraction_control_8	27.8	ab62-73	1	12417	0	2	336	0
Water sample	ZF14	ZF14-a1	[GF+MCE]	650	DNA_extraction_control_8	27.8	ab62-73	2	13020	0	5	336	0
Water sample	ZF14	ZF14-a1	[GF+MCE]	650	DNA_extraction_control_8	27.8	ab27-34	3	13862	2	3	336	0
Water sample	ZF14	ZF14-a2	[GF+MCE]	750	DNA_extraction_control_9	29.4	ab74-85	1	10445	1	8	336	0
Water sample	ZF14	ZF14-a2	[GF+MCE]	750	DNA_extraction_control_9	29.4	ab74-85	2	11071	0	4	336	0
Water sample	ZF14	ZF14-a2	[GF+MCE]	750	DNA_extraction_control_9	29.4	ab19-26	3	12362	0	0	336	0
Water sample	ZF14	ZF14-a4	[GF+MCE]	750	DNA_extraction_control_9	15.2	ab74-85	1	10140	0	0	336	0
Water sample	ZF14	ZF14-a4	[GF+MCE]	750	DNA_extraction_control_9	15.2	ab98-109	2	14066	0	3	336	0
Water sample	ZF14	ZF14-a4	[GF+MCE]	750	DNA_extraction_control_9	15.2	ab19-26	3	14516	0	1	336	0
Water sample	ZF14	ZF14-aLO	[GF+MCE]	750	DNA_extraction_control_9	24.2	ab74-85	1	11994	0	3	336	0
Water sample	ZF14	ZF14-aLO	[GF+MCE]	750	DNA_extraction_control_9	24.2	ab74-85	2	12322	1	5	336	0
Water sample	ZF14	ZF14-aLO	[GF+MCE]	750	DNA_extraction_control_9	24.2	ab19-26	3	16346	0	4	336	0
Water sample	ZF14	ZF14-aMD	[GF+MCE]	750	DNA_extraction_control_8	25.9	ab62-73	1	12235	1	0	336	0
Water sample	ZF14	ZF14-aMD	[GF+MCE]	750	DNA_extraction_control_8	25.9	ab1-6	2	13625	0	4	336	0
Water sample	ZF14	ZF14-aMD	[GF+MCE]	750	DNA_extraction_control_8	25.9	ab62-73	3	15016	0	1	336	0
Water sample	ZF14	ZF14-b1	[GP]	650	DNA_extraction_control_13	21.4	ab27-34	1	9014	0	0	336	0
Water sample	ZF14	ZF14-b1	[GP]	650	DNA_extraction_control_13	21.4	ab86-97	2	14155	0	0	336	0
Water sample	ZF14	ZF14-b1	[GP]	650	DNA_extraction_control_13	21.4	ab86-97	3	14938	0	0	336	0
Water sample	ZF14	ZF14-b2	[GP]	750	DNA_extraction_control_13	21.7	ab86-97	1	8321	0	0	336	0
Water sample	ZF14	ZF14-b2	[GP]	750	DNA_extraction_control_13	21.7	ab86-97	2	12300	0	0	336	0
Water sample	ZF14	ZF14-b2	[GP]	750	DNA_extraction_control_13	21.7	ab98-109	3	14081	0	0	336	0
Water sample	ZF14	ZF14-b3	[GP]	750	DNA_extraction_control_13	13.9	ab1-6	1	12423	0	0	336	0
Water sample	ZF14	ZF14-b3	[GP]	750	DNA_extraction_control_13	13.9	ab86-97	2	12500	0	7	336	0
Water sample	ZF14	ZF14-b3	[GP]	750	DNA_extraction_control_13	13.9	ab86-97	3	13411	0	6	336	0
Water sample	ZF14	ZF14-b4	[GP]	750	DNA_extraction_control_13	5	ab86-97	1	10143	0	0	336	0
Water sample	ZF14	ZF14-b4	[GP]	750	DNA_extraction_control_13	5	ab86-97	2	13907	0	0	336	0
Water sample	ZF14	ZF14-b4	[GP]	750	DNA_extraction_control_13	5	ab86-97	3	16132	0	0	336	0
Water sample	ZF14	ZF14-bLO	[GP]	750	DNA_extraction_control_13	7	ab1-6	1	10326	0	0	336	0
Water sample	ZF14	ZF14-bLO	[GP]	750	DNA_extraction_control_13	7	ab86-97	2	12755	0	0	336	0
Water sample	ZF14	ZF14-bLO	[GP]	750	DNA_extraction_control_13	7	ab86-97	3	14048	0	0	336	0
Water sample	ZF14	ZF14-bMD	[GP]	750	DNA_extraction_control_13	7.7	ab1-6	1	11934	0	0	336	0
Water sample	ZF14	ZF14-bMD	[GP]	750	DNA_extraction_control_13	7.7	ab86-97	2	12475	0	0	336	0
Water sample	ZF14	ZF14-bMD	[GP]	750	DNA_extraction_control_13	7.7	ab86-97	3	14571	0	0	336	0
Water sample	ZF15	ZF15-a1	[GF+MCE]	1000	DNA_extraction_control_9	53.3	ab19-26	1	10555	0	0	550	0
Water sample	ZF15	ZF15-a1	[GF+MCE]	1000	DNA_extraction_control_9	53.3	ab74-85	2	14493	14	2	550	0
Water sample	ZF15	ZF15-a1	[GF+MCE]	1000	DNA_extraction_control_9	53.3	ab74-85	3	16072	7	6	550	0
Water sample	ZF15	ZF15-a2	[GF+MCE]	500	DNA_extraction_control_9	93	ab19-26	1	13568	0	0	550	0
Water sample	ZF15	ZF15-a2	[GF+MCE]	500	DNA_extraction_control_9	93	ab74-85	2	14907	7	0	550	0
Water sample	ZF15	ZF15-a2	[GF+MCE]	500	DNA_extraction_control_9	93	ab74-85	3	15543	5	1	550	0
Water sample	ZF15	ZF15-a3	[GF+MCE]	900	DNA_extraction_control_9	56.9	ab19-26	1	14220	3	1	550	0
Water sample	ZF15	ZF15-a3	[GF+MCE]	900	DNA_extraction_control_9	56.9	ab74-85	2	14507	6	2	550	0
Water sample	ZF15	ZF15-a3	[GF+MCE]	900	DNA_extraction_control_9	56.9	ab74-85	3	14833	5	4	550	0
Water sample	ZF15	ZF15-a4	[GF+MCE]	700	DNA_extraction_control_9	35.4	ab19-26	1	11821	0	0	550	0
Water sample	ZF15	ZF15-a4	[GF+MCE]	700	DNA_extraction_control_9	35.4	ab74-85	2	13918	13	6	550	0
Water sample	ZF15	ZF15-a4	[GF+MCE]	700	DNA_extraction_control_9	35.4	ab74-85	3	14467	3	2	550	0
Water sample	ZF15	ZF15-aLO	[GF+MCE]	1000	DNA_extraction_control_9	56.4	ab27-34	1	11346	0	11	550	0
Water sample	ZF15	ZF15-aLO	[GF+MCE]	1000	DNA_extraction_control_9	56.4	ab74-85	2	15005	3	10	550	0
Water sample	ZF15	ZF15-aLO	[GF+MCE]	1000	DNA_extraction_control_9	56.4	ab74-85	3	15370	9	5	550	0
Water sample	ZF15	ZF15-aMD	[GF+MCE]	500	DNA_extraction_control_9	40	ab74-85	1	11567	4	2	550	0
Water sample	ZF15	ZF15-aMD	[GF+MCE]	500	DNA_extraction_control_9	40	ab1-6	2	12971	0	0	550	0
Water sample	ZF15	ZF15-aMD	[GF+MCE]	500	DNA_extraction_control_9	40	ab74-85	3	13851	0	0	550	0
Water sample	ZF15	ZF15-b3	[GP]	900	DNA_extraction_control_13	13.5	ab86-97	1	13299	0	2	550	0
Water sample	ZF15	ZF15-b3	[GP]	900	DNA_extraction_control_13	13.5	ab1-6	2	13487	0	1	550	0
Water sample	ZF15	ZF15-b3	[GP]	900	DNA_extraction_control_13	13.5	ab86-97	3	13515	0	0	550	0
Water sample	ZF15	ZF15-bMD	[GP]	1000	DNA_extraction_control_13	7.9	ab1-6	1	11541	0	0	550	0
Water sample	ZF15	ZF15-bMD	[GP]	1000	DNA_extraction_control_13	7.9	ab86-97	2	12538	0	1	550	0
Water sample	ZF15	ZF15-bMD	[GP]	1000	DNA_extraction_control_13	7.9	ab98-109	3	13350	0	0	550	0
Water sample	ZF16	ZF16-a1	[GF+MCE]	400	DNA_extraction_control_9	27.2	ab7-18	1	10322	1	0	518	0
Water sample	ZF16	ZF16-a1	[GF+MCE]	400	DNA_extraction_control_9	27.2	ab74-85	2	14839	0	1	518	0
Water sample	ZF16	ZF16-a1	[GF+MCE]	400	DNA_extraction_control_9	27.2	ab74-85	3	16183	1	0	518	0
Water sample	ZF16	ZF16-a3	[GF+MCE]	500	DNA_extraction_control_9	77.4	ab27-34	1	11127	5	4	518	0
Water sample	ZF16	ZF16-a3	[GF+MCE]	500	DNA_extraction_control_9	77.4	ab74-85	2	13608	1	1	518	0
Water sample	ZF16	ZF16-a3	[GF+MCE]	500	DNA_extraction_control_9	77.4	ab74-85	3	13722	1	0	518	0
Water sample	ZF16	ZF16-aLO	[GF+MCE]	500	DNA_extraction_control_9	38.8	ab27-34	1	13490	8	0	518	0
Water sample	ZF16	ZF16-aLO	[GF+MCE]	500	DNA_extraction_control_9	38.8	ab74-85	2	14271	2	1	518	0
Water sample	ZF16	ZF16-aLO	[GF+MCE]	500	DNA_extraction_control_9	38.8	ab74-85	3	16157	5	2	518	0
Water sample	ZF16	ZF16-aMD	[GF+MCE]	600	DNA_extraction_control_9	56.9	ab1-6	1	9617	0	0	518	0
Water sample	ZF16	ZF16-aMD	[GF+MCE]	600	DNA_extraction_control_9	56.9	ab74-85	2	14700	3	0	518	0
Water sample	ZF16	ZF16-aMD	[GF+MCE]	600	DNA_extraction_control_9	56.9	ab74-85	3	15557	3	1	518	0
Water sample	ZF16	ZF16-b4	[GP]	500	DNA_extraction_control_14	7	ab86-97	1	14382	0	0	518	0
Water sample	ZF16	ZF16-b4	[GP]	500	DNA_extraction_control_14	7	ab1-6	2	14393	0	0	518	0
Water sample	ZF16	ZF16-b4	[GP]	500	DNA_extraction_control_14	7	ab86-97	3	15629	1	1	518	0
Water sample	ZF16	ZF16-bLO	[GP]	500	DNA_extraction_control_14	11	ab1-6	1	11699	0	0	518	0
Water sample	ZF16	ZF16-bLO	[GP]	500	DNA_extraction_control_14	11	ab86-97	2	13917	0	0	518	0
Water sample	ZF16	ZF16-bLO	[GP]	500	DNA_extraction_control_14	11	ab86-97	3	14707	2	1	518	0
Water sample	ZF16	ZF16-bMD	[GP]	600	DNA_extraction_control_13	13.7	ab1-6	1	11992	0	0	518	0
Water sample	ZF16	ZF16-bMD	[GP]	600	DNA_extraction_control_13	13.7	ab86-97	2	14431	0	0	518	0
Water sample	ZF16	ZF16-bMD	[GP]	600	DNA_extraction_control_13	13.7	ab86-97	3	14975	0	0	518	0
Water sample	ZF19	ZF19-a1	[GF+MCE]	770	DNA_extraction_control_9	11.5	ab74-85	1	15072	0	0	0	507
Water sample	ZF19	ZF19-a1	[GF+MCE]	770	DNA_extraction_control_9	11.5	ab74-85	2	15497	0	0	0	507
Water sample	ZF19	ZF19-a1	[GF+MCE]	770	DNA_extraction_control_9	11.5	ab27-34	3	13806	0	0	0	507
Water sample	ZF19	ZF19-a2	[GF+MCE]	700	DNA_extraction_control_9	12.6	ab74-85	1	15145	1	0	0	507
Water sample	ZF19	ZF19-a2	[GF+MCE]	700	DNA_extraction_control_9	12.6	ab74-85	2	16203	1	0	0	507
Water sample	ZF19	ZF19-a2	[GF+MCE]	700	DNA_extraction_control_9	12.6	ab27-34	3	11773	1	0	0	507
Water sample	ZF19	ZF19-a3	[GF+MCE]	790	DNA_extraction_control_9	12.3	ab74-85	1	14781	0	0	0	507
Water sample	ZF19	ZF19-a3	[GF+MCE]	790	DNA_extraction_control_9	12.3	ab74-85	2	15099	0	0	0	507
Water sample	ZF19	ZF19-a3	[GF+MCE]	790	DNA_extraction_control_9	12.3	ab27-34	3	13023	0	0	0	507
Water sample	ZF19	ZF19-a4	[GF+MCE]	700	DNA_extraction_control_9	9	ab74-85	1	13054	1	0	0	507
Water sample	ZF19	ZF19-a4	[GF+MCE]	700	DNA_extraction_control_9	9	ab98-109	2	14888	0	0	0	507
Water sample	ZF19	ZF19-a4	[GF+MCE]	700	DNA_extraction_control_9	9	ab98-109	3	16756	0	0	0	507
Water sample	ZF19	ZF19-aLO	[GF+MCE]	750	DNA_extraction_control_9	19.6	ab74-85	1	15126	3	0	0	507
Water sample	ZF19	ZF19-aLO	[GF+MCE]	750	DNA_extraction_control_9	19.6	ab27-34	2	11939	2	0	0	507
Water sample	ZF19	ZF19-aLO	[GF+MCE]	750	DNA_extraction_control_10	19.6	ab98-109	3	16060	4	2	0	507
Water sample	ZF19	ZF19-aMD	[GF+MCE]	700	DNA_extraction_control_9	37.3	ab74-85	1	12343	1	1	0	507
Water sample	ZF19	ZF19-aMD	[GF+MCE]	700	DNA_extraction_control_9	37.3	ab74-85	2	15038	2	1	0	507
Water sample	ZF19	ZF19-aMD	[GF+MCE]	700	DNA_extraction_control_9	37.3	ab27-34	3	12935	0	1	0	507
Water sample	ZF19	ZF19-b1	[GP]	700	DNA_extraction_control_14	8.1	ab27-34	1	14194	0	0	0	507
Water sample	ZF19	ZF19-b1	[GP]	700	DNA_extraction_control_14	8.1	ab86-97	2	15168	0	0	0	507
Water sample	ZF19	ZF19-b1	[GP]	700	DNA_extraction_control_14	8.1	ab86-97	3	15740	0	0	0	507
Water sample	ZF19	ZF19-b2	[GP]	700	DNA_extraction_control_14	5.5	ab86-97	1	12120	0	0	0	507
Water sample	ZF19	ZF19-b2	[GP]	700	DNA_extraction_control_14	5.5	ab86-97	2	13883	0	1	0	507
Water sample	ZF19	ZF19-b2	[GP]	700	DNA_extraction_control_14	5.5	ab27-34	3	14907	0	0	0	507
Water sample	ZF19	ZF19-b3	[GP]	700	DNA_extraction_control_14	6.3	ab86-97	1	12415	1	0	0	507
Water sample	ZF19	ZF19-b3	[GP]	700	DNA_extraction_control_14	6.3	ab86-97	2	13502	0	0	0	507
Water sample	ZF19	ZF19-b3	[GP]	700	DNA_extraction_control_14	6.3	ab27-34	3	14582	1	0	0	507
Water sample	ZF19	ZF19-b4	[GP]	700	DNA_extraction_control_14	4.1	ab27-34	1	12456	0	0	0	507
Water sample	ZF19	ZF19-b4	[GP]	700	DNA_extraction_control_14	4.1	ab86-97	2	12863	0	0	0	507
Water sample	ZF19	ZF19-b4	[GP]	700	DNA_extraction_control_14	4.1	ab86-97	3	13429	0	0	0	507
Water sample	ZF19	ZF19-bLO	[GP]	700	DNA_extraction_control_14	3.2	ab86-97	1	12597	0	0	0	507
Water sample	ZF19	ZF19-bLO	[GP]	700	DNA_extraction_control_14	3.2	ab27-34	2	13936	0	0	0	507
Water sample	ZF19	ZF19-bLO	[GP]	700	DNA_extraction_control_14	3.2	ab86-97	3	14594	0	1	0	507
Water sample	ZF20	ZF20-a1	[GF+MCE]	700	DNA_extraction_control_10	2.9	ab27-34	1	11518	0	0	0	2113
Water sample	ZF20	ZF20-a1	[GF+MCE]	700	DNA_extraction_control_10	2.9	ab74-85	2	14378	0	0	0	2113
Water sample	ZF20	ZF20-a1	[GF+MCE]	700	DNA_extraction_control_10	2.9	ab74-85	3	14653	0	0	0	2113
Water sample	ZF20	ZF20-a2	[GF+MCE]	750	DNA_extraction_control_10	24.5	ab110-117	1	9306	1	0	0	2113
Water sample	ZF20	ZF20-a2	[GF+MCE]	750	DNA_extraction_control_10	24.5	ab27-34	2	10637	1	1	0	2113
Water sample	ZF20	ZF20-a2	[GF+MCE]	750	DNA_extraction_control_10	24.5	ab98-109	3	14987	0	2	0	2113
Water sample	ZF20	ZF20-a3	[GF+MCE]	750	DNA_extraction_control_10	48.3	ab27-34	1	11846	4	2	0	2113
Water sample	ZF20	ZF20-a3	[GF+MCE]	750	DNA_extraction_control_10	48.3	ab98-109	2	12809	2	1	0	2113
Water sample	ZF20	ZF20-a3	[GF+MCE]	750	DNA_extraction_control_10	48.3	ab98-109	3	13428	1	2	0	2113
Water sample	ZF20	ZF20-a4	[GF+MCE]	750	DNA_extraction_control_10	10.3	ab27-34	1	11174	0	0	0	2113
Water sample	ZF20	ZF20-a4	[GF+MCE]	750	DNA_extraction_control_10	10.3	ab98-109	2	14261	0	0	0	2113
Water sample	ZF20	ZF20-a4	[GF+MCE]	750	DNA_extraction_control_10	10.3	ab98-109	3	14403	3	1	0	2113
Water sample	ZF20	ZF20-aLO	[GF+MCE]	750	DNA_extraction_control_10	45.5	ab27-34	1	10332	1	2	0	2113
Water sample	ZF20	ZF20-aLO	[GF+MCE]	750	DNA_extraction_control_10	45.5	ab98-109	2	14921	3	3	0	2113
Water sample	ZF20	ZF20-aLO	[GF+MCE]	750	DNA_extraction_control_10	45.5	ab98-109	3	15930	2	1	0	2113
Water sample	ZF20	ZF20-aMD	[GF+MCE]	750	DNA_extraction_control_9	13.3	ab27-34	1	11250	1	0	0	2113
Water sample	ZF20	ZF20-aMD	[GF+MCE]	750	DNA_extraction_control_9	13.3	ab74-85	2	12953	0	0	0	2113
Water sample	ZF20	ZF20-aMD	[GF+MCE]	750	DNA_extraction_control_9	13.3	ab74-85	3	14500	1	0	0	2113
Water sample	ZF20	ZF20-b1	[GP]	700	DNA_extraction_control_14	4.8	ab86-97	1	15024	0	0	0	2113
Water sample	ZF20	ZF20-b1	[GP]	700	DNA_extraction_control_14	4.8	ab86-97	2	15255	0	0	0	2113
Water sample	ZF20	ZF20-b1	[GP]	700	DNA_extraction_control_14	4.8	ab27-34	3	15733	0	0	0	2113
Water sample	ZF20	ZF20-b2	[GP]	700	DNA_extraction_control_14	4	ab27-34	1	14403	0	0	0	2113
Water sample	ZF20	ZF20-b2	[GP]	700	DNA_extraction_control_14	4	ab110-117	2	16134	1	2	0	2113
Water sample	ZF20	ZF20-b2	[GP]	700	DNA_extraction_control_14	4	ab110-117	3	16180	0	0	0	2113
Water sample	ZF20	ZF20-b3	[GP]	700	DNA_extraction_control_14	6.1	ab110-117	1	15691	0	0	0	2113
Water sample	ZF20	ZF20-b3	[GP]	700	DNA_extraction_control_14	6.1	ab27-34	2	16126	0	0	0	2113
Water sample	ZF20	ZF20-b3	[GP]	700	DNA_extraction_control_14	6.1	ab110-117	3	16187	2	0	0	2113
Water sample	ZF20	ZF20-bMD	[GP]	700	DNA_extraction_control_14	3.3	ab27-34	1	13010	0	0	0	2113
Water sample	ZF20	ZF20-bMD	[GP]	700	DNA_extraction_control_14	3.3	ab86-97	2	13586	0	0	0	2113
Water sample	ZF20	ZF20-bMD	[GP]	700	DNA_extraction_control_14	3.3	ab86-97	3	14982	0	1	0	2113
Water sample	ZF21	ZF21-a1	[GF+MCE]	750	DNA_extraction_control_10	29.3	ab7-18	1	10182	0	0	313	0
Water sample	ZF21	ZF21-a1	[GF+MCE]	750	DNA_extraction_control_10	29.3	ab74-85	2	15584	2	2	313	0
Water sample	ZF21	ZF21-a1	[GF+MCE]	750	DNA_extraction_control_10	29.3	ab74-85	3	15586	1	2	313	0
Water sample	ZF21	ZF21-a3	[GF+MCE]	750	DNA_extraction_control_10	14.1	ab27-34	1	12770	0	0	313	0
Water sample	ZF21	ZF21-a3	[GF+MCE]	750	DNA_extraction_control_10	14.1	ab74-85	2	13838	1	0	313	0
Water sample	ZF21	ZF21-a3	[GF+MCE]	750	DNA_extraction_control_10	14.1	ab74-85	3	14800	0	0	313	0
Water sample	ZF21	ZF21-a4	[GF+MCE]	750	DNA_extraction_control_10	12.3	ab98-109	1	13754	34	0	313	0
Water sample	ZF21	ZF21-a4	[GF+MCE]	750	DNA_extraction_control_10	12.3	ab98-109	2	13913	16	1	313	0
Water sample	ZF21	ZF21-a4	[GF+MCE]	750	DNA_extraction_control_10	12.3	ab27-34	3	14075	36	0	313	0
Water sample	ZF21	ZF21-aMD	[GF+MCE]	750	DNA_extraction_control_10	31.5	ab27-34	1	12517	1	2	313	0
Water sample	ZF21	ZF21-aMD	[GF+MCE]	750	DNA_extraction_control_10	31.5	ab74-85	2	13592	4	0	313	0
Water sample	ZF21	ZF21-aMD	[GF+MCE]	750	DNA_extraction_control_10	31.5	ab74-85	3	15199	1	3	313	0
Water sample	ZF21	ZF21-b1	[GP]	750	DNA_extraction_control_14	26.1	ab98-109	1	12651	0	4	313	0
Water sample	ZF21	ZF21-b1	[GP]	750	DNA_extraction_control_14	26.1	ab98-109	2	14374	0	0	313	0
Water sample	ZF21	ZF21-b1	[GP]	750	DNA_extraction_control_14	26.1	ab27-34	3	14924	0	0	313	0
Water sample	ZF21	ZF21-b2	[GP]	680	DNA_extraction_control_14	7.5	ab27-34	1	13650	0	0	313	0
Water sample	ZF21	ZF21-b2	[GP]	680	DNA_extraction_control_14	7.5	ab98-109	2	15993	2	0	313	0
Water sample	ZF21	ZF21-b2	[GP]	680	DNA_extraction_control_14	7.5	ab98-109	3	16121	2	0	313	0
Water sample	ZF21	ZF21-b3	[GP]	750	DNA_extraction_control_14	5.2	ab27-34	1	12375	0	0	313	0
Water sample	ZF21	ZF21-b3	[GP]	750	DNA_extraction_control_14	5.2	ab98-109	2	13572	0	1	313	0
Water sample	ZF21	ZF21-b3	[GP]	750	DNA_extraction_control_14	5.2	ab98-109	3	15662	0	1	313	0
Water sample	ZF21	ZF21-b4	[GP]	750	DNA_extraction_control_14	6.2	ab98-109	1	11354	0	0	313	0
Water sample	ZF21	ZF21-b4	[GP]	750	DNA_extraction_control_14	6.2	ab98-109	2	12854	1	0	313	0
Water sample	ZF21	ZF21-b4	[GP]	750	DNA_extraction_control_14	6.2	ab27-34	3	13915	0	0	313	0
Water sample	ZF21	ZF21-bMD	[GP]	750	DNA_extraction_control_14	8.3	ab27-34	1	13844	0	1	313	0
Water sample	ZF21	ZF21-bMD	[GP]	750	DNA_extraction_control_14	8.3	ab98-109	2	14952	0	0	313	0
Water sample	ZF21	ZF21-bMD	[GP]	750	DNA_extraction_control_14	8.3	ab98-109	3	15416	0	1	313	0
Char positive control	Char positive control	Sae1_10-2	[GP]	NA	NA	NA	ab74-85	1	16174	5229	0	NA	NA
Char positive control	Char positive control	Sae1_10-2	[GP]	NA	NA	NA	ab1-6	1	11782	4168	0	NA	NA
Char positive control	Char positive control	Sae1_10-2	[GP]	NA	NA	NA	ab110-117	1	16873	4873	0	NA	NA
Char positive control	Char positive control	Sae1_10-2	[GP]	NA	NA	NA	ab98-109	1	17001	5053	0	NA	NA
Char positive control	Char positive control	Sae1_10-2	[GP]	NA	NA	NA	ab62-73	1	17286	5228	0	NA	NA
Char positive control	Char positive control	Sae1_10-2	[GP]	NA	NA	NA	ab86-97	1	16475	5258	0	NA	NA
Char positive control	Char positive control	Sae1_10-2	[GP]	NA	NA	NA	ab50-61	1	16283	5539	0	NA	NA
Char positive control	Char positive control	Sae1_10-2	[GP]	NA	NA	NA	ab27-34	1	14341	5707	0	NA	NA
Char positive control	Char positive control	Sae1_10-2	[GP]	NA	NA	NA	ab38-49	1	16459	6191	0	NA	NA
Char positive control	Char positive control	Sae1_10-2	[GP]	NA	NA	NA	ab19-26	1	14222	5091	1	NA	NA
Trout positive control	Trout positive control	Ste1_10-2	[GP]	NA	NA	NA	ab35-37	1	10032	1	227	NA	NA
Trout positive control	Trout positive control	Ste1_10-2	[GP]	NA	NA	NA	ab7-18	1	10081	0	595	NA	NA
Trout positive control	Trout positive control	Ste1_10-2	[GP]	NA	NA	NA	ab1-6	1	10613	0	730	NA	NA
Trout positive control	Trout positive control	Ste1_10-2	[GP]	NA	NA	NA	ab74-85	1	15056	2	813	NA	NA
Trout positive control	Trout positive control	Ste1_10-2	[GP]	NA	NA	NA	ab38-49	1	13335	5	851	NA	NA
Trout positive control	Trout positive control	Ste1_10-2	[GP]	NA	NA	NA	ab98-109	1	15638	1	853	NA	NA
Trout positive control	Trout positive control	Ste1_10-2	[GP]	NA	NA	NA	ab19-26	1	13886	2	907	NA	NA
Trout positive control	Trout positive control	Ste1_10-2	[GP]	NA	NA	NA	ab86-97	1	16122	4	958	NA	NA
Trout positive control	Trout positive control	Ste1_10-2	[GP]	NA	NA	NA	ab27-34	1	13473	0	1049	NA	NA
Trout positive control	Trout positive control	Ste1_10-2	[GP]	NA	NA	NA	ab62-73	1	16340	4	1112	NA	NA
Trout positive control	Trout positive control	Ste1_10-2	[GP]	NA	NA	NA	ab50-61	1	16215	5	1183	NA	NA
Trout positive control	Trout positive control	Ste1_10-2	[GP]	NA	NA	NA	ab110-117	1	16713	4	178	NA	NA
DNA extraction blank	DNA extraction control	DNA_extraction_control_1	NA	NA	NA	NA	ab35-37	1	12033	0	0	NA	NA
DNA extraction blank	DNA extraction control	DNA_extraction_control_1	NA	NA	NA	NA	ab110-117	3	14515	1	0	NA	NA
DNA extraction blank	DNA extraction control	DNA_extraction_control_1	NA	NA	NA	NA	ab110-117	1	16565	0	2	NA	NA
DNA extraction blank	DNA extraction control	DNA_extraction_control_2	NA	NA	NA	NA	ab110-117	2	10109	0	0	NA	NA
DNA extraction blank	DNA extraction control	DNA_extraction_control_2	NA	NA	NA	NA	ab110-117	3	10472	0	0	NA	NA
DNA extraction blank	DNA extraction control	DNA_extraction_control_3	NA	NA	NA	NA	ab35-37	1	12818	0	0	NA	NA
DNA extraction blank	DNA extraction control	DNA_extraction_control_3	NA	NA	NA	NA	ab110-117	3	17034	0	0	NA	NA
DNA extraction blank	DNA extraction control	DNA_extraction_control_3	NA	NA	NA	NA	ab110-117	2	16759	0	1	NA	NA
DNA extraction blank	DNA extraction control	DNA_extraction_control_4	NA	NA	NA	NA	ab110-117	1	12466	0	0	NA	NA
DNA extraction blank	DNA extraction control	DNA_extraction_control_4	NA	NA	NA	NA	ab35-37	2	14093	0	0	NA	NA
DNA extraction blank	DNA extraction control	DNA_extraction_control_5	NA	NA	NA	NA	ab110-117	3	11731	0	0	NA	NA
DNA extraction blank	DNA extraction control	DNA_extraction_control_6	NA	NA	NA	NA	ab35-37	1	13263	0	0	NA	NA
DNA extraction blank	DNA extraction control	DNA_extraction_control_6	NA	NA	NA	NA	ab110-117	2	13806	1	0	NA	NA
DNA extraction blank	DNA extraction control	DNA_extraction_control_6	NA	NA	NA	NA	ab110-117	3	14634	0	1	NA	NA
DNA extraction blank	DNA extraction control	DNA_extraction_control_7	NA	NA	NA	NA	ab35-37	1	11643	0	0	NA	NA
DNA extraction blank	DNA extraction control	DNA_extraction_control_7	NA	NA	NA	NA	ab110-117	2	15074	0	0	NA	NA
DNA extraction blank	DNA extraction control	DNA_extraction_control_7	NA	NA	NA	NA	ab110-117	3	15077	0	0	NA	NA
DNA extraction blank	DNA extraction control	DNA_extraction_control_8	NA	NA	NA	NA	ab35-37	1	11675	0	0	NA	NA
DNA extraction blank	DNA extraction control	DNA_extraction_control_8	NA	NA	NA	NA	ab110-117	2	14848	0	0	NA	NA
DNA extraction blank	DNA extraction control	DNA_extraction_control_9	NA	NA	NA	NA	ab35-37	3	11043	0	0	NA	NA
DNA extraction blank	DNA extraction control	DNA_extraction_control_9	NA	NA	NA	NA	ab110-117	1	18857	0	0	NA	NA
DNA extraction blank	DNA extraction control	DNA_extraction_control_10	NA	NA	NA	NA	ab35-37	2	10165	0	0	NA	NA
DNA extraction blank	DNA extraction control	DNA_extraction_control_10	NA	NA	NA	NA	ab110-117	3	12380	0	0	NA	NA
DNA extraction blank	DNA extraction control	DNA_extraction_control_11	NA	NA	NA	NA	ab27-34	1	12329	0	97	NA	NA
DNA extraction blank	DNA extraction control	DNA_extraction_control_12	NA	NA	NA	NA	ab35-37	2	11756	0	0	NA	NA
DNA extraction blank	DNA extraction control	DNA_extraction_control_13	NA	NA	NA	NA	ab35-37	3	11441	0	0	NA	NA
DNA extraction blank	DNA extraction control	DNA_extraction_control_13	NA	NA	NA	NA	ab110-117	2	14715	1	0	NA	NA
DNA extraction blank	DNA extraction control	DNA_extraction_control_13	NA	NA	NA	NA	ab110-117	1	12418	0	2	NA	NA
DNA extraction blank	DNA extraction control	DNA_extraction_control_14	NA	NA	NA	NA	ab27-34	3	13080	0	0	NA	NA
Sampling blank	Sampling control	AC01-control	[GP]	NA	DNA_extraction_control_4	NA	ab35-37	1	10802	0	0	NA	NA
Sampling blank	Sampling control	AC01-control	[GP]	NA	DNA_extraction_control_4	NA	ab98-109	2	14429	0	0	NA	NA
Sampling blank	Sampling control	AC01-control	[GP]	NA	DNA_extraction_control_4	NA	ab98-109	3	15673	1	2	NA	NA
Sampling blank	Sampling control	AC04-control	[GP]	NA	DNA_extraction_control_3	NA	ab38-49	2	15390	0	0	NA	NA
Sampling blank	Sampling control	AC04-control	[GP]	NA	DNA_extraction_control_3	NA	ab98-109	3	16949	0	0	NA	NA
Sampling blank	Sampling control	AC04-control	[GP]	NA	DNA_extraction_control_3	NA	ab98-109	1	13520	0	2	NA	NA
Sampling blank	Sampling control	AC06-control	[GP]	NA	DNA_extraction_control_3	NA	ab35-37	1	10698	0	0	NA	NA
Sampling blank	Sampling control	AC06-control	[GP]	NA	DNA_extraction_control_3	NA	ab98-109	2	13148	0	0	NA	NA
Sampling blank	Sampling control	AC06-control	[GP]	NA	DNA_extraction_control_3	NA	ab98-109	3	14750	0	1	NA	NA
Sampling blank	Sampling control	ZF01-control	[GP]	NA	DNA_extraction_control_4	NA	ab98-109	1	11853	0	0	NA	NA
Sampling blank	Sampling control	ZF01-control	[GP]	NA	DNA_extraction_control_4	NA	ab98-109	2	14096	0	0	NA	NA
Sampling blank	Sampling control	ZF01-control	[GP]	NA	DNA_extraction_control_4	NA	ab62-73	3	14312	0	0	NA	NA
Sampling blank	Sampling control	ZF02-control	[GP]	NA	DNA_extraction_control_5	NA	ab110-117	1	9772	0	0	NA	NA
Sampling blank	Sampling control	ZF02-control	[GP]	NA	DNA_extraction_control_5	NA	ab35-37	2	11290	0	0	NA	NA
Sampling blank	Sampling control	ZF02-control	[GP]	NA	DNA_extraction_control_5	NA	ab110-117	3	13665	0	0	NA	NA
Sampling blank	Sampling control	ZF03-control	[GP]	NA	DNA_extraction_control_5	NA	ab35-37	1	11889	0	0	NA	NA
Sampling blank	Sampling control	ZF03-control	[GP]	NA	DNA_extraction_control_5	NA	ab110-117	2	13485	0	0	NA	NA
Sampling blank	Sampling control	ZF03-control	[GP]	NA	DNA_extraction_control_5	NA	ab110-117	3	15077	0	0	NA	NA
Sampling blank	Sampling control	ZF04-control	[GP]	NA	DNA_extraction_control_5	NA	ab110-117	2	15734	0	0	NA	NA
Sampling blank	Sampling control	ZF04-control	[GP]	NA	DNA_extraction_control_5	NA	ab110-117	1	14478	0	2	NA	NA
Sampling blank	Sampling control	ZF05-control	[GP]	NA	DNA_extraction_control_5	NA	ab74-85	2	13833	0	0	NA	NA
Sampling blank	Sampling control	ZF05-control	[GP]	NA	DNA_extraction_control_5	NA	ab110-117	3	12694	1	2	NA	NA
Sampling blank	Sampling control	ZF05-control	[GP]	NA	DNA_extraction_control_5	NA	ab110-117	1	12841	0	1	NA	NA
Sampling blank	Sampling control	ZF06-control	[GP]	NA	DNA_extraction_control_6	NA	ab86-97	3	13159	0	0	NA	NA
Sampling blank	Sampling control	ZF06-control	[GP]	NA	DNA_extraction_control_6	NA	ab110-117	1	15666	0	2	NA	NA
Sampling blank	Sampling control	ZF06-control	[GP]	NA	DNA_extraction_control_6	NA	ab110-117	2	16159	0	1	NA	NA
Sampling blank	Sampling control	ZF07-control	[GP]	NA	DNA_extraction_control_6	NA	ab35-37	3	8379	0	0	NA	NA
Sampling blank	Sampling control	ZF07-control	[GP]	NA	DNA_extraction_control_6	NA	ab110-117	1	15126	0	0	NA	NA
Sampling blank	Sampling control	ZF07-control	[GP]	NA	DNA_extraction_control_6	NA	ab110-117	2	15736	0	1	NA	NA
Sampling blank	Sampling control	ZF11-control	[GP]	NA	DNA_extraction_control_14	NA	ab110-117	3	10501	0	0	NA	NA
Sampling blank	Sampling control	ZF11-control	[GP]	NA	DNA_extraction_control_14	NA	ab110-117	1	13521	0	0	NA	NA
Sampling blank	Sampling control	ZF11-control	[GP]	NA	DNA_extraction_control_14	NA	ab110-117	2	17598	0	0	NA	NA
Sampling blank	Sampling control	ZF12-control	[GP]	NA	DNA_extraction_control_14	NA	ab110-117	1	15271	0	0	NA	NA
Sampling blank	Sampling control	ZF12-control	[GP]	NA	DNA_extraction_control_14	NA	ab110-117	2	16171	0	0	NA	NA
Sampling blank	Sampling control	ZF12-control	[GP]	NA	DNA_extraction_control_14	NA	ab110-117	3	14044	1	0	NA	NA
Sampling blank	Sampling control	ZF20-bcontrol	[GP]	NA	DNA_extraction_control_14	NA	ab110-117	1	14097	0	0	NA	NA
Sampling blank	Sampling control	ZF20-bcontrol	[GP]	NA	DNA_extraction_control_14	NA	ab110-117	2	15391	0	1	NA	NA
ddPCR blank	ddPCR control	ddPCR_control	NA	NA	NA	NA	ab7-18	1	9320	0	0	NA	NA
ddPCR blank	ddPCR control	ddPCR_control	NA	NA	NA	NA	ab35-37	1	9660	0	0	NA	NA
ddPCR blank	ddPCR control	ddPCR_control	NA	NA	NA	NA	ab7-18	1	10087	0	0	NA	NA
ddPCR blank	ddPCR control	ddPCR_control	NA	NA	NA	NA	ab7-18	1	10440	0	0	NA	NA
ddPCR blank	ddPCR control	ddPCR_control	NA	NA	NA	NA	ab1-6	1	12972	0	0	NA	NA
ddPCR blank	ddPCR control	ddPCR_control	NA	NA	NA	NA	ab1-6	1	13600	0	0	NA	NA
ddPCR blank	ddPCR control	ddPCR_control	NA	NA	NA	NA	ab27-34	1	14370	0	0	NA	NA
ddPCR blank	ddPCR control	ddPCR_control	NA	NA	NA	NA	ab19-26	1	14674	0	0	NA	NA
ddPCR blank	ddPCR control	ddPCR_control	NA	NA	NA	NA	ab27-34	1	15106	0	0	NA	NA
ddPCR blank	ddPCR control	ddPCR_control	NA	NA	NA	NA	ab38-49	1	15131	0	0	NA	NA
ddPCR blank	ddPCR control	ddPCR_control	NA	NA	NA	NA	ab27-34	1	15154	0	0	NA	NA
ddPCR blank	ddPCR control	ddPCR_control	NA	NA	NA	NA	ab74-85	1	15442	0	0	NA	NA
ddPCR blank	ddPCR control	ddPCR_control	NA	NA	NA	NA	ab38-49	1	15443	0	0	NA	NA
ddPCR blank	ddPCR control	ddPCR_control	NA	NA	NA	NA	ab74-85	1	15692	0	0	NA	NA
ddPCR blank	ddPCR control	ddPCR_control	NA	NA	NA	NA	ab50-61	1	16058	0	0	NA	NA
ddPCR blank	ddPCR control	ddPCR_control	NA	NA	NA	NA	ab98-109	1	16133	0	0	NA	NA
ddPCR blank	ddPCR control	ddPCR_control	NA	NA	NA	NA	ab62-73	1	16258	0	0	NA	NA
ddPCR blank	ddPCR control	ddPCR_control	NA	NA	NA	NA	ab62-73	1	16413	0	0	NA	NA
ddPCR blank	ddPCR control	ddPCR_control	NA	NA	NA	NA	ab86-97	1	16645	0	0	NA	NA
ddPCR blank	ddPCR control	ddPCR_control	NA	NA	NA	NA	ab86-97	1	16652	0	0	NA	NA
ddPCR blank	ddPCR control	ddPCR_control	NA	NA	NA	NA	ab50-61	1	16710	0	0	NA	NA
ddPCR blank	ddPCR control	ddPCR_control	NA	NA	NA	NA	ab86-97	1	16776	0	0	NA	NA
ddPCR blank	ddPCR control	ddPCR_control	NA	NA	NA	NA	ab98-109	1	16951	0	0	NA	NA
ddPCR blank	ddPCR control	ddPCR_control	NA	NA	NA	NA	ab38-49	1	17434	0	0	NA	NA
ddPCR blank	ddPCR control	ddPCR_control	NA	NA	NA	NA	ab110-117	1	21870	0	0	NA	NA
ddPCR blank	ddPCR control	ddPCR_control	NA	NA	NA	NA	ab19-26	1	14517	1	0	NA	NA
ddPCR blank	ddPCR control	ddPCR_control	NA	NA	NA	NA	ab74-85	1	14810	1	0	NA	NA
ddPCR blank	ddPCR control	ddPCR_control	NA	NA	NA	NA	ab50-61	1	15709	1	0	NA	NA
ddPCR blank	ddPCR control	ddPCR_control	NA	NA	NA	NA	ab110-117	1	17380	1	2	NA	NA
ddPCR blank	ddPCR control	ddPCR_control	NA	NA	NA	NA	ab35-37	1	8504	0	1	NA	NA
ddPCR blank	ddPCR control	ddPCR_control	NA	NA	NA	NA	ab19-26	1	13172	0	1	NA	NA
ddPCR blank	ddPCR control	ddPCR_control	NA	NA	NA	NA	ab98-109	1	15107	0	1	NA	NA
ddPCR blank	ddPCR control	ddPCR_control	NA	NA	NA	NA	ab62-73	1	16380	0	1	NA	NA
ddPCR blank	ddPCR control	ddPCR_control	NA	NA	NA	NA	ab110-117	1	12130	1	1	NA	NA
