# Supplementary material for: Droplet digital PCR assays for the quantification of brown trout (Salmo trutta) and Arctic char (Salvelinus alpinus) from environmental DNA collected in the water of mountain lakes
Source: PLoS One. 2019 Dec 18;14(12):e0226638. doi: 10.1371/journal.pone.0226638 (PMC6919618; doi:10.1371/journal.pone.0226638)
Supplement: S2 Table — This table shows the concentrations of brown trout and Arctic char eDNA molecules found in each DNA extract (mean, median, minimum and maximum values for each sample). Background information included, lake id, temperature and DOC values measured from water samples, CPUE estimates obtained for all lakes and for each species, sample’s id, filtered volume and the concentrations of DNA (in ng.μL-1). Samples entitled -LO correspond to outlet samples. (XLSX) [file pone.0226638.s003.xlsx]

## Sheet: LEVEL2_ACBT_190911
Lake id	Sample id	Char_eDNA_mean	Char_eDNA_median	Char_eDNA_min	Char_eDNA_max	Trout_eDNA_mean	Trout_eDNA_median	Trout_eDNA_min	Trout_eDNA_max	DNA Concentration (ng.µL-1)	ratio 260/230 (quality of DNA extract)	DOC	Temperature	CPUE_Char	CPUE_Trout	Stocked_Char	Stocked_Trout
AC01	AC01-1	0	0	0	0	0	0	0	0	35.2	2.09	1.55	16.13	706.083	0	Y	N
AC01	AC01-2	0	0	0	0	481.481	388.889	333.333	722.222	23.4	1.95	1.55	16.13	706.083	0	Y	N
AC01	AC01-3	0	0	0	0	0	0	0	0	16.2	2.14	1.55	16.13	706.083	0	Y	N
AC01	AC01-4	0	0	0	0	0	0	0	0	19.9	1.91	1.55	16.13	706.083	0	Y	N
AC01	AC01-MDS	0	0	0	0	0	0	0	0	6.1	1.12	1.55	16.13	706.083	0	Y	N
AC01	AC01-LO	0	0	0	0	0	0	0	0	18.5	2.22	1.55	16.13	706.083	0	Y	N
AC02	AC02-1D	0	0	0	0	0	0	0	0	60.8	2.13	1.24	18.59	0	357.865	N	Y
AC02	AC02-1S	0	0	0	0	0	0	0	0	22.8	2.42	1.24	18.59	0	357.865	N	Y
AC02	AC02-2	0	0	0	0	0	0	0	0	23.5	2.09	1.24	18.59	0	357.865	N	Y
AC02	AC02-Comp	0	0	0	0	0	0	0	0	19.3	2.18	1.24	18.59	0	357.865	N	Y
AC02	AC02-LO	0	0	0	0	259.259	222.222	166.667	388.889	25	2.03	1.24	18.59	0	357.865	N	Y
AC02	AC02-MDD	0	0	0	0	0	0	0	0	68	1.88	1.24	18.59	0	357.865	N	Y
AC02	AC02-MDS	0	0	0	0	0	0	0	0	67.2	1.53	1.24	18.59	0	357.865	N	Y
AC03	AC03-1D	0	0	0	0	0	0	0	0	11.9	2.04	0.51	14.14	484.239	0	Y	N
AC03	AC03-1S	0	0	0	0	0	0	0	0	12.2	1.88	0.51	14.14	484.239	0	Y	N
AC03	AC03-MDD	0	0	0	0	0	0	0	0	13.7	1.97	0.51	14.14	484.239	0	Y	N
AC03	AC03-MDS	0	0	0	0	0	0	0	0	13.6	2.31	0.51	14.14	484.239	0	Y	N
AC04	AC04-2	0	0	0	0	0	0	0	0	9.1	1.97	0.51	17.77	484.239	0	Y	N
AC04	AC04-3	0	0	0	0	0	0	0	0	23	2.04	1.86	17.77	0	1278.46	N	Y
AC04	AC04-4	0	0	0	0	0	0	0	0	20.3	1.89	1.86	17.77	0	1278.46	N	Y
AC04	AC04-LO	0	0	0	0	0	0	0	0	17.9	2.03	1.86	17.77	0	1278.46	N	Y
AC05	AC05-1	0	0	0	0	0	0	0	0	23.7	2.11	1.66	18.37	0	2196.17	N	Y
AC05	AC05-2	0	0	0	0	0	0	0	0	20.5	2.08	1.66	18.37	0	2196.17	N	Y
AC05	AC05-3	0	0	0	0	0	0	0	0	20.9	2.09	1.66	18.37	0	2196.17	N	Y
AC05	AC05-4	0	0	0	0	0	0	0	0	14.9	2.05	1.66	18.37	0	2196.17	N	Y
AC05	AC05-LO	0	0	0	0	0	0	0	0	24.4	2.17	1.66	18.37	0	2196.17	N	Y
AC06	AC06-1	0	0	0	0	0	0	0	0	15.9	2.21	1.39	18.61	0	1043.05	N	Y
AC06	AC06-2	0	0	0	0	0	0	0	0	17.4	2.16	1.39	18.61	0	1043.05	N	Y
AC06	AC06-3	0	0	0	0	0	0	0	0	16.9	2.27	1.39	18.61	0	1043.05	N	Y
AC06	AC06-4	0	0	0	0	462.963	388.889	333.333	666.667	17.3	2.02	1.39	18.61	0	1043.05	N	Y
AC06	AC06-LO	0	0	0	0	0	0	0	0	14.1	2.37	1.39	18.61	0	1043.05	N	Y
AC06	AC06-MD	0	0	0	0	0	0	0	0	17.4	2.24	1.39	18.61	0	1043.05	N	Y
AC07	AC07-1D	370.37	333.333	0	777.778	0	0	0	0	27.8	2.28	0.91	15.17	1222.36	0	Y	N
AC07	AC07-1S	0	0	0	0	0	0	0	0	18.4	2.35	0.91	15.17	1222.36	0	Y	N
AC07	AC07-Comp	0	0	0	0	0	0	0	0	21.7	2.45	0.91	15.17	1222.36	0	Y	N
AC07	AC07-LO	1203.7	1166.67	1166.67	1277.78	0	0	0	0	20.6	2.64	0.91	15.17	1222.36	0	Y	N
AC07	AC07-MDS	1796.3	2111.11	944.444	2333.33	0	0	0	0	28	2.42	0.91	15.17	1222.36	0	Y	N
AC08	AC08-1D	351.852	277.778	277.778	500	0	0	0	0	26.1	2.24	2.82	18.34	44.5906	1610.84	Y	Y
AC08	AC08-1S	0	0	0	0	0	0	0	0	27.5	2.33	2.82	18.34	44.5906	1610.84	Y	Y
AC08	AC08-2	0	0	0	0	0	0	0	0	28.4	1.58	2.82	18.34	44.5906	1610.84	Y	Y
AC08	AC08-Comp	0	0	0	0	148.148	222.222	0	222.222	30.7	2.11	2.82	18.34	44.5906	1610.84	Y	Y
AC08	AC08-LO	0	0	0	0	777.778	1055.56	166.667	1111.11	22.6	2.27	2.82	18.34	44.5906	1610.84	Y	Y
AC08	AC08-MDD	185.185	166.667	166.667	222.222	0	0	0	0	41.1	1.64	2.82	18.34	44.5906	1610.84	Y	Y
AC08	AC08-MDS	0	0	0	0	0	0	0	0	21.9	2.05	2.82	18.34	44.5906	1610.84	Y	Y
AC09	AC09-2	0	0	0	0	0	0	0	0	13.9	2.38	2.3	18.16	240.992	1615.11	Y	Y
AC09	AC09-Comp	0	0	0	0	0	0	0	0	16	2.33	2.3	18.16	240.992	1615.11	Y	Y
AC09	AC09-LO	0	0	0	0	0	0	0	0	25.2	2.46	2.3	18.16	240.992	1615.11	Y	Y
AC09	AC09-MDD	1296.3	1222.22	888.889	1777.78	0	0	0	0	18.3	1.8	2.3	18.16	240.992	1615.11	Y	Y
ZF01	ZF01-2D	296.296	166.667	0	722.222	0	0	0	0	25.3	1.88	3.59	11.1	253.956	656.871	Y	Y
ZF01	ZF01-2S	203.704	166.667	0	444.444	0	0	0	0	29.3	1.73	3.59	11.1	253.956	656.871	Y	Y
ZF01	ZF01-3	259.259	222.222	166.667	388.889	111.111	166.667	0	166.667	25.2	1.94	3.59	11.1	253.956	656.871	Y	Y
ZF01	ZF01-4	0	0	0	0	0	0	0	0	22.2	2.04	3.59	11.1	253.956	656.871	Y	Y
ZF01	ZF01-LO	333.333	277.778	0	722.222	0	0	0	0	28.4	1.73	3.59	11.1	253.956	656.871	Y	Y
ZF01	ZF01-MD	518.519	555.556	166.667	833.333	0	0	0	0	59.6	1.49	3.59	11.1	253.956	656.871	Y	Y
ZF02	ZF02-1	0	0	0	0	0	0	0	0	26.3	1.81	3.78	14.35	0	958.648	N	Y
ZF02	ZF02-2	166.667	166.667	0	333.333	240.741	277.778	166.667	277.778	23	1.93	3.78	14.35	0	958.648	N	Y
ZF02	ZF02-3	0	0	0	0	0	0	0	0	28.2	1.82	3.78	14.35	0	958.648	N	Y
ZF02	ZF02-4	148.148	166.667	0	277.778	0	0	0	0	22.4	1.97	3.78	14.35	0	958.648	N	Y
ZF02	ZF02-LO	0	0	0	0	0	0	0	0	15.3	1.89	3.78	14.35	0	958.648	N	Y
ZF02	ZF02-MD	0	0	0	0	0	0	0	0	16.5	2.02	3.78	14.35	0	958.648	N	Y
ZF03	ZF03-1D	0	0	0	0	0	0	0	0	14.2	2.23	1.87	11.89	51	0	Y	N
ZF03	ZF03-1S	111.111	166.667	0	166.667	0	0	0	0	15.7	2	1.87	11.89	51	0	Y	N
ZF03	ZF03-2	0	0	0	0	0	0	0	0	11.2	1.8	1.87	11.89	51	0	Y	N
ZF03	ZF03-LO	333.333	333.333	277.778	388.889	0	0	0	0	12.5	1.85	1.87	11.89	51	0	Y	N
ZF03	ZF03-MDD	0	0	0	0	0	0	0	0	13.2	2.17	1.87	11.89	51	0	Y	N
ZF03	ZF03-MDS	0	0	0	0	0	0	0	0	13.9	2.22	1.87	11.89	51	0	Y	N
ZF04	ZF04-1D	0	0	0	0	0	0	0	0	12.4	1.95	1.94	12.49	141	0	Y	N
ZF04	ZF04-1S	0	0	0	0	0	0	0	0	8.4	1.9	1.94	12.49	141	0	Y	N
ZF04	ZF04-2	0	0	0	0	0	0	0	0	14.8	1.92	1.94	12.49	141	0	Y	N
ZF04	ZF04-LO	500	500	333.333	666.667	0	0	0	0	11.9	1.72	1.94	12.49	141	0	Y	N
ZF04	ZF04-MDD	0	0	0	0	0	0	0	0	8.7	2	1.94	12.49	141	0	Y	N
ZF04	ZF04-MDS	0	0	0	0	0	0	0	0	14.8	1.93	1.94	12.49	141	0	Y	N
ZF05	ZF05-2	1722.22	444.444	0	4722.22	0	0	0	0	17	1.93	3.73	13.8	633.545	281.886	Y	Y
ZF05	ZF05-3	407.407	444.444	222.222	555.556	0	0	0	0	18	1.91	3.73	13.8	633.545	281.886	Y	Y
ZF05	ZF05-4	0	0	0	0	0	0	0	0	12.8	1.93	3.73	13.8	633.545	281.886	Y	Y
ZF05	ZF05-LO	29388.9	34055.6	20000	34111.1	203.704	166.667	166.667	277.778	23.4	1.99	3.73	13.8	633.545	281.886	Y	Y
ZF05	ZF05-MDD	2351.85	2277.78	1944.44	2833.33	203.704	222.222	166.667	222.222	16	1.79	3.73	13.8	633.545	281.886	Y	Y
ZF05	ZF05-MDS	222.222	222.222	222.222	222.222	0	0	0	0	17.8	1.93	3.73	13.8	633.545	281.886	Y	Y
ZF06	ZF06-1D	277.778	277.778	222.222	333.333	0	0	0	0	51.2	1.45	4	13.4	328.716	134.863	Y	Y
ZF06	ZF06-1S	166.667	222.222	0	277.778	0	0	0	0	40.6	1.84	4	13.4	328.716	134.863	Y	Y
ZF06	ZF06-2	0	0	0	0	0	0	0	0	26	1.8	4	13.4	328.716	134.863	Y	Y
ZF06	ZF06-LO	407.407	500	222.222	500	0	0	0	0	26.7	1.81	4	13.4	328.716	134.863	Y	Y
ZF06	ZF06-MDD	888.889	833.333	777.778	1055.56	0	0	0	0	31.8	1.69	4	13.4	328.716	134.863	Y	Y
ZF06	ZF06-MDS	0	0	0	0	0	0	0	0	18.2	2.11	4	13.4	328.716	134.863	Y	Y
ZF07	ZF07-1D	14425.9	13055.6	11111.1	19111.1	166.667	166.667	0	333.333	20.2	1.93	4.11	11.9	0	1337.09	N	Y
ZF07	ZF07-1S	777.778	777.778	666.667	888.889	166.667	222.222	0	277.778	16.9	2.01	4.11	11.9	0	1337.09	N	Y
ZF07	ZF07-MDD	0	0	0	0	0	0	0	0	21.2	2.08	4.11	11.9	0	1337.09	N	Y
ZF07	ZF07-MDS	0	0	0	0	0	0	0	0	21	1.49	4.11	11.9	0	1337.09	N	Y
ZF08	ZF08-a1	203.704	277.778	0	333.333	0	0	0	0	20.5	1.77	3.83	17	147.998	223.66	Y	Y
ZF08	ZF08-a2	185.185	222.222	0	333.333	0	0	0	0	13.1	1.83	3.83	17	147.998	223.66	Y	Y
ZF08	ZF08-a3	0	0	0	0	0	0	0	0	13.1	1.99	3.83	17	147.998	223.66	Y	Y
ZF08	ZF08-a4	425.926	555.556	0	722.222	129.63	166.667	0	222.222	22.5	1.79	3.83	17	147.998	223.66	Y	Y
ZF08	ZF08-aLO	259.259	166.667	166.667	444.444	111.111	166.667	0	166.667	37.9	1.38	3.83	17	147.998	223.66	Y	Y
ZF08	ZF08-aMD	0	0	0	0	259.259	333.333	0	444.444	18.4	1.83	3.83	17	147.998	223.66	Y	Y
ZF09	ZF09-a1	129.63	166.667	0	222.222	166.667	166.667	0	333.333	33.2	1.71	4.21	15.74	0	305.44	N	Y
ZF09	ZF09-a2	222.222	333.333	0	333.333	166.667	166.667	0	333.333	30.2	1.65	4.21	15.74	0	305.44	N	Y
ZF09	ZF09-a3	0	0	0	0	0	0	0	0	14.1	1.68	4.21	15.74	0	305.44	N	Y
ZF09	ZF09-a4	0	0	0	0	0	0	0	0	13.9	2.16	4.21	15.74	0	305.44	N	Y
ZF09	ZF09-aLO	0	0	0	0	0	0	0	0	12.3	2.07	4.21	15.74	0	305.44	N	Y
ZF09	ZF09-aMD	0	0	0	0	0	0	0	0	19.7	1.8	4.21	15.74	0	305.44	N	Y
ZF10	ZF10-a1	0	0	0	0	0	0	0	0	9.8	1.93	1.95	16.36	97	197	Y	Y
ZF10	ZF10-a2	0	0	0	0	0	0	0	0	10.3	1.91	1.95	16.36	97	197	Y	Y
ZF10	ZF10-a3	0	0	0	0	0	0	0	0	18.6	1.77	1.95	16.36	97	197	Y	Y
ZF10	ZF10-a4	0	0	0	0	0	0	0	0	8.8	2.25	1.95	16.36	97	197	Y	Y
ZF10	ZF10-aLO	0	0	0	0	0	0	0	0	5.2	2.23	1.95	16.36	97	197	Y	Y
ZF10	ZF10-aMD	0	0	0	0	0	0	0	0	12.6	0.86	1.95	16.36	97	197	Y	Y
ZF11	ZF11-a1	0	0	0	0	0	0	0	0	37	1.67	5.74	16.11	476.162	680.137	Y	Y
ZF11	ZF11-a2	0	0	0	0	166.667	222.222	0	277.778	16.3	1.97	5.74	16.11	476.162	680.137	Y	Y
ZF11	ZF11-a3	129.63	166.667	0	222.222	0	0	0	0	29.6	1.71	5.74	16.11	476.162	680.137	Y	Y
ZF11	ZF11-a4	0	0	0	0	0	0	0	0	13.8	1.87	5.74	16.11	476.162	680.137	Y	Y
ZF11	ZF11-aLO	0	0	0	0	0	0	0	0	18.6	1.78	5.74	16.11	476.162	680.137	Y	Y
ZF11	ZF11-aMD	0	0	0	0	0	0	0	0	15	1.91	5.74	16.11	476.162	680.137	Y	Y
ZF12	ZF12-a1	0	0	0	0	0	0	0	0	20.5	1.89	4.95	16.21	258.038	491.489	Y	Y
ZF12	ZF12-a2	0	0	0	0	0	0	0	0	17	1.76	4.95	16.21	258.038	491.489	Y	Y
ZF12	ZF12-a3	0	0	0	0	0	0	0	0	12.7	1.83	4.95	16.21	258.038	491.489	Y	Y
ZF12	ZF12-a4	0	0	0	0	185.185	277.778	0	277.778	22.3	1.82	4.95	16.21	258.038	491.489	Y	Y
ZF12	ZF12-aLO	0	0	0	0	333.333	277.778	277.778	444.444	46.1	1.56	4.95	16.21	258.038	491.489	Y	Y
ZF12	ZF12-aMD	0	0	0	0	0	0	0	0	27	1.61	4.95	16.21	258.038	491.489	Y	Y
ZF14	ZF14-a1	0	0	0	0	148.148	166.667	0	277.778	27.8	1.89	4.7	14.61	0	335.798	N	Y
ZF14	ZF14-a2	0	0	0	0	222.222	222.222	0	444.444	29.4	1.97	4.7	14.61	0	335.798	N	Y
ZF14	ZF14-a4	0	0	0	0	0	0	0	0	15.2	2.13	4.7	14.61	0	335.798	N	Y
ZF14	ZF14-aLO	0	0	0	0	222.222	222.222	166.667	277.778	24.2	1.62	4.7	14.61	0	335.798	N	Y
ZF14	ZF14-aMD	0	0	0	0	0	0	0	0	25.9	1.9	4.7	14.61	0	335.798	N	Y
ZF15	ZF15-a1	388.889	388.889	0	777.778	0	0	0	0	53.3	1.65	6.56	16.17	0	550.449	N	Y
ZF15	ZF15-a2	222.222	277.778	0	388.889	0	0	0	0	93	1.54	6.56	16.17	0	550.449	N	Y
ZF15	ZF15-a3	259.259	277.778	166.667	333.333	0	0	0	0	56.9	1.61	6.56	16.17	0	550.449	N	Y
ZF15	ZF15-a4	296.296	166.667	0	722.222	0	0	0	0	35.4	1.8	6.56	16.17	0	550.449	N	Y
ZF15	ZF15-aLO	222.222	166.667	0	500	481.481	555.556	277.778	611.111	56.4	1.81	6.56	16.17	0	550.449	N	Y
ZF15	ZF15-aMD	0	0	0	0	0	0	0	0	40	1.3	6.56	16.17	0	550.449	N	Y
ZF16	ZF16-a1	0	0	0	0	0	0	0	0	27.2	1.51	7.07	16.32	0	518.444	N	Y
ZF16	ZF16-a3	0	0	0	0	0	0	0	0	77.4	1.53	7.07	16.32	0	518.444	N	Y
ZF16	ZF16-aLO	240.741	277.778	0	444.444	0	0	0	0	38.8	1.6	7.07	16.32	0	518.444	N	Y
ZF16	ZF16-aMD	111.111	166.667	0	166.667	0	0	0	0	56.9	1.51	7.07	16.32	0	518.444	N	Y
ZF19	ZF19-a1	0	0	0	0	0	0	0	0	11.5	2.29	3.12	14.63	506.567	0	Y	N
ZF19	ZF19-a2	0	0	0	0	0	0	0	0	12.6	2.21	3.12	14.63	506.567	0	Y	N
ZF19	ZF19-a3	0	0	0	0	0	0	0	0	12.3	2.2	3.12	14.63	506.567	0	Y	N
ZF19	ZF19-a4	0	0	0	0	0	0	0	0	9	2.35	3.12	14.63	506.567	0	Y	N
ZF19	ZF19-aLO	129.63	166.667	0	222.222	0	0	0	0	19.6	1.82	3.12	14.63	506.567	0	Y	N
ZF19	ZF19-aMD	0	0	0	0	0	0	0	0	37.3	1.65	3.12	14.63	506.567	0	Y	N
ZF20	ZF20-a1	0	0	0	0	0	0	0	0	2.9	3.06	2.62	15.12	2113.36	0	Y	N
ZF20	ZF20-a2	0	0	0	0	0	0	0	0	24.5	1.79	2.62	15.12	2113.36	0	Y	N
ZF20	ZF20-a3	0	0	0	0	0	0	0	0	48.3	1.55	2.62	15.12	2113.36	0	Y	N
ZF20	ZF20-a4	0	0	0	0	0	0	0	0	10.3	1.49	2.62	15.12	2113.36	0	Y	N
ZF20	ZF20-aLO	0	0	0	0	0	0	0	0	45.5	1.51	2.62	15.12	2113.36	0	Y	N
ZF20	ZF20-aMD	0	0	0	0	0	0	0	0	13.3	3.5	2.62	15.12	2113.36	0	Y	N
ZF21	ZF21-a1	0	0	0	0	0	0	0	0	29.3	1.64	5.19	16.51	0	312.776	N	Y
ZF21	ZF21-a3	0	0	0	0	0	0	0	0	14.1	2.02	5.19	16.51	0	312.776	N	Y
ZF21	ZF21-a4	1592.59	1888.89	888.889	2000	0	0	0	0	12.3	2.45	5.19	16.51	0	312.776	N	Y
ZF21	ZF21-aMD	0	0	0	0	0	0	0	0	31.5	1.63	5.19	16.51	0	312.776	N	Y
