# Supplementary material for: Droplet digital PCR assays for the quantification of brown trout (Salmo trutta) and Arctic char (Salvelinus alpinus) from environmental DNA collected in the water of mountain lakes
Source: PLoS One. 2019 Dec 18;14(12):e0226638. doi: 10.1371/journal.pone.0226638 (PMC6919618; doi:10.1371/journal.pone.0226638)
Supplement: S1 File — (R) [file pone.0226638.s004.R]

#========================================#
# GLMM analysis
#========================================#

library(glmmADMB)
library(glmmTMB)
library(lme4)
library(ResourceSelection)
overdisp_fun <- function(model) {
  vpars <- function(m) {
    nrow(m)*(nrow(m)+1)/2
  } 
  model.df <- sum(sapply(VarCorr(model), vpars)) + length(fixef(model))
  rdf <- nrow(model.frame(model))-model.df
  rp <- residuals(model, type = "pearson") # computes pearson residuals
  Pearson.chisq <- sum(rp^2)
  prat <- Pearson.chisq/rdf
  pval <- pchisq(Pearson.chisq, df = rdf, lower.tail = FALSE)
  c(chisq = Pearson.chisq, ratio = prat, rdf = rdf, p = pval)
} 


# data input: mean, median, minimum or maximum values

###########################################
#     Arctic char models (AC models)      # 
###########################################

metadata <- read.table("S3_Table.txt", header=TRUE)

metadata$AC_copies <- as.integer(metadata$AC_eDNA_mean)   # for mean values of eDNA concentrations
metadata$AC_copies <- as.integer(metadata$AC_eDNA_median) # for median values of eDNA concentrations
metadata$AC_copies <- as.integer(metadata$AC_eDNA_min)    # for minimum values of eDNA concentrations
metadata$AC_copies <- as.integer(metadata$AC_eDNA_max)    # for maximum values of eDNA concentrations

metadata <- subset(metadata, metadata$Stocked_AC=="Y")

# AC model with not-transformed data, the function glmer and Poisson distribution
model <- glmer(as.integer(metadata$AC_copies) ~ (1|metadata$Lakes)+ scale(metadata$CPUE_Char)+scale(metadata$DOC)+scale(metadata$Temp)
               +scale(metadata$DNA_C)+scale(metadata$DNA_qual),family = "poisson")
summary(model)                                                     # AIC:  mean= 45046, median= 62533, min= 40394, max=74798
drop1(model, test = "Chi")                                         # mean, median, min, max: DNA_C, DNA_qual significant (CPUE_Char almost significant)
plot(metadata$AC_copies~ fitted(model))                            # mean, median, min, max : good fit
overdisp_fun(model)                                                # overdispersed ratio:  mean = 6703, median = 7868, min= 3938, max=2907
hoslem.test(metadata$AC_copies, fitted(model))                     # mean, median, max: good fit (p = 1); min= poor fit(p < 0.001)
sresid.p <- resid(model);hist(sresid.p, freq=F)                    # normal distribution for all parameters
qqnorm(sresid.p, cex=1.8, pch=20);qqline(sresid.p, lty=2, lwd=2)   # mean, median, min, max: not normal
shapiro.test(sresid.p)                                             # mean, median, min, max: not normal p <0.001

# AC model with not-transformed data, the function glmer.nb and negative binomial distribution
model <- glmer.nb(as.integer(metadata$AC_copies) ~ (1|metadata$Lakes)+ scale(metadata$CPUE_Char)+scale(metadata$DOC)+scale(metadata$Temp)
                  +scale(metadata$DNA_C)+scale(metadata$DNA_qual))
summary(model)                                                     # AIC: mean= 613, median=611, min&max= failed to model
drop1(model, test = "Chi")                                         # mean, median: no significant; min&max= failed to model
plot(metadata$AC_copies~ fitted(model))                            # mean, median,min,max: poor fit; min&max= failed to model
overdisp_fun(model)                                                # overdispersed ratio:  mean= 0,81, median=0,88; min&max= failed to model
hoslem.test(metadata$AC_copies, fitted(model))                     # mean, median: good fit p = 1; min&max= failed to model
sresid.p <- resid(model);hist(sresid.p, freq=F)                    # mean, median: non normal distribution; ; min&max= failed to model
qqnorm(sresid.p, cex=1.8, pch=20);qqline(sresid.p, lty=2, lwd=2)   # mean, median: not normal; min&max= failed to model
shapiro.test(sresid.p)                                             # mean, median: not normal p <0.001; min&max= failed to model


# AC model with not-transformed data, the function glmmadmb and Poisson distribution
model <- glmmadmb(as.integer(metadata$AC_copies) ~ (1|metadata$Lakes)+ scale(metadata$CPUE_Char)+scale(metadata$DOC)+scale(metadata$Temp)
                  +scale(metadata$DNA_C)+scale(metadata$DNA_qual),family = "poisson")
# Error in glmmadmb(as.integer(metadata$AC_copies) ~ (1 | metadata$Lakes) +
      


              
# AC model with not-transformed data, the function glmmadmb and negative binomial distribution
model <- glmmadmb(as.integer(metadata$AC_copies) ~ (1|metadata$Lakes)+ scale(metadata$CPUE_Char)+scale(metadata$DOC)+scale(metadata$Temp)
                  +scale(metadata$DNA_C)+scale(metadata$DNA_qual),family = "nbinom")
summary(model)                                                     # AIC: mean=  612, median=610, min=389, max=638
drop1(model, test = "Chi")                                         # not significant for all parameters
plot(metadata$AC_copies+1~ fitted(model))                          # poor fit for all parameters
overdisp_fun(model)                                                # overdispersed ratio: mean= 0.25, median: 0.27, min=0.17, max=0.22
hoslem.test(metadata$AC_copies, fitted(model))                     # good fit (p = 1) for all parameters
sresid.p <- resid(model);hist(sresid.p, freq=F)                    # non normal distribution for all parameters
qqnorm(sresid.p, cex=1.8, pch=20);qqline(sresid.p, lty=2, lwd=2)   # mean, median, min, max: not normal
shapiro.test(sresid.p)                                             # mean, median, min, max: not normal p <0.001

# AC model with not-transformed data, the function glmmadmb and zero-inflated Poisson distribution
model <- glmmadmb(as.integer(metadata$AC_copies) ~ (1|metadata$Lakes)+ scale(metadata$CPUE_Char)+scale(metadata$DOC)+scale(metadata$Temp)
                  +scale(metadata$DNA_C)+scale(metadata$DNA_qual),zeroInflation = TRUE,family = "poisson")
# Error in glmmadmb(as.integer(metadata$AC_copies) ~ (1 | metadata$Lakes) 

# AC model with not-transformed data, the function glmmadmb and zero-inflated negative binomial distribution
model <- glmmadmb(as.integer(metadata$AC_copies) ~ (1|metadata$Lakes)+ scale(metadata$CPUE_Char)+scale(metadata$DOC)+scale(metadata$Temp)
                  +scale(metadata$DNA_C)+scale(metadata$DNA_qual),zeroInflation = TRUE,family = "nbinom")
# Error in glmmadmb(as.integer(metadata$AC_copies) ~ (1 | metadata$Lakes) 

# AC model with not-transformed data, the function glmmadmb and truncated Poisson distribution
model <- glmmadmb(as.integer(metadata$AC_copies) ~ (1|metadata$Lakes)+ scale(metadata$CPUE_Char)+scale(metadata$DOC)+scale(metadata$Temp)
                  +scale(metadata$DNA_C)+scale(metadata$DNA_qual),family = "truncpoiss")
# Error in glmmadmb(as.integer(metadata$AC_copies) ~ (1 | metadata$Lakes) 

# AC model with not-transformed data, the function glmmadmb and truncated negative binomial distribution
model <- glmmadmb(as.integer(metadata$AC_copies) ~ (1|metadata$Lakes)+ scale(metadata$CPUE_Char)+scale(metadata$DOC)+scale(metadata$Temp)
                  +scale(metadata$DNA_C)+scale(metadata$DNA_qual),family = "truncnbinom")
# Error in glmmadmb(as.integer(metadata$AC_copies) ~ (1 | metadata$Lakes) 


# AC model with not-transformed data, the function glmmTMB and Poisson distribution
model <- glmmTMB(as.integer(metadata$AC_copies) ~ (1|Lakes)+ scale(metadata$CPUE_Char)+scale(metadata$DOC)+scale(metadata$Temp)
                 +scale(metadata$DNA_C)+scale(metadata$DNA_qual),family = "poisson", data=metadata)
summary(model)                                                     # AIC: mean=  57727, median=62532, min=, max=
drop1(model, test = "Chi")                                         # DNA_C and DNA_qual significant (CPUE significant only for min values)
plot(metadata$AC_copies~ fitted(model))                            # good fit for all parameters
overdisp_fun(model)                                                # NA for all parameters
hoslem.test(metadata$AC_copies, fitted(model))                     # mean, median, max: good fit (p= 1); min= poor fit (p< 0.001)
sresid.p <- resid(model);hist(sresid.p, freq=F)                    # non normal distribution for all parameters
qqnorm(sresid.p, cex=1.8, pch=20);qqline(sresid.p, lty=2, lwd=2)   # mean, median, min, max: not normal
shapiro.test(sresid.p)                                             # mean, median, min, max: not normal p <0.001


# AC model with not-transformed data, the function glmmTMB and negative binomial distribution
model <- glmmTMB(as.integer(metadata$AC_copies) ~ (1|Lakes)+ scale(metadata$CPUE_Char)+scale(metadata$DOC)+scale(metadata$Temp)
                 +scale(metadata$DNA_C)+scale(metadata$DNA_qual),family = "nbinom2", data=metadata)
summary(model)                                                     # AIC: mean=  612, median=610, min=389, max=638
drop1(model, test = "Chi")                                         # not significant for all parameters
plot(metadata$AC_copies~ fitted(model))                            # poor fit for all parameters
overdisp_fun(model)                                                # NA for all parameters
hoslem.test(metadata$AC_copies, fitted(model))                     # good fit (p= 1) for all parameters 
sresid.p <- resid(model);hist(sresid.p, freq=F)                    # non normal distribution for all parameters
qqnorm(sresid.p, cex=1.8, pch=20);qqline(sresid.p, lty=2, lwd=2)   # mean, median, min, max: not normal
shapiro.test(sresid.p)                                             # mean, median, min, max: not normal p <0.001


# AC model with not-transformed data, the function glmmTMB and zero-inflated Poisson distribution
model <- glmmTMB(as.integer(metadata$AC_copies) ~ (1|Lakes)+ scale(metadata$CPUE_Char)+scale(metadata$DOC)+scale(metadata$Temp)
                 +scale(metadata$DNA_C)+scale(metadata$DNA_qual), zi= ~ (1|Lakes),family = "poisson", data=metadata)
#Model convergence problem


# AC model with not-transformed data, the function glmmTMB and zero-inflated negative binomial distribution
model <- glmmTMB(as.integer(metadata$AC_copies) ~ (1|Lakes)+ scale(metadata$CPUE_Char)+scale(metadata$DOC)+scale(metadata$Temp)
                 +scale(metadata$DNA_C)+scale(metadata$DNA_qual), zi= ~ (1|Lakes),family = "nbinom2", data=metadata)
#Model convergence problem

# AC model with not-transformed data, the function glmmTMB and zero-inflated truncated Poisson distribution
model <- glmmTMB(as.integer(metadata$AC_copies) ~ (1|Lakes)+ scale(metadata$CPUE_Char)+scale(metadata$DOC)+scale(metadata$Temp)
                 +scale(metadata$DNA_C)+scale(metadata$DNA_qual), zi= ~ (1|Lakes),family = "truncated_poisson", data=metadata)
summary(model)                                                     # AIC: mean=  27492, median=30974, min=13543, max=33868
drop1(model, test = "Chi")                                         # DNA_C & DNA_qual significant for all parameters
plot(metadata$AC_copies~ fitted(model))                            # poor fit for all parameters
overdisp_fun(model)                                                # NA for all parameters
hoslem.test(metadata$AC_copies, fitted(model))                     # good fit (p= 1)
sresid.p <- resid(model);hist(sresid.p, freq=F)                    # non normal distribution for all parameters
qqnorm(sresid.p, cex=1.8, pch=20);qqline(sresid.p, lty=2, lwd=2)   # mean, median, min, max: not normal
shapiro.test(sresid.p)                                             # mean, median, min, max: not normal p <0.001

# AC model with not-transformed data, the function glmmTMB and zero-inflated truncated negative binomial distribution
model <- glmmTMB(as.integer(metadata$AC_copies) ~ (1|Lakes)+ scale(metadata$CPUE_Char)+scale(metadata$DOC)+scale(metadata$Temp)
                 +scale(metadata$DNA_C)+scale(metadata$DNA_qual), zi= ~ (1|Lakes),family = "truncated_nbinom2", data=metadata)
summary(model)                                                     # AIC: mean= 572, median=574, min=369, max=592
drop1(model, test = "Chi")                                         # mean, median, max: not significant; min (DOC significant)
plot(metadata$AC_copies~ fitted(model))                            # poor fit for all parameters
overdisp_fun(model)                                                # NA for all parameters
hoslem.test(metadata$AC_copies, fitted(model))                     # good fit (p= 1)  for all parameters
sresid.p <- resid(model);hist(sresid.p, freq=F)                    # non normal distribution  for all parameters
qqnorm(sresid.p, cex=1.8, pch=20);qqline(sresid.p, lty=2, lwd=2)   # mean, median, min, max: not normal
shapiro.test(sresid.p)                                             # mean, median, min, max: not normal p <0.001


# AC model with log transformed data, the function glmer and Poisson distribution
model <- glmer(as.integer(log(metadata$AC_copies+1)) ~ (1|metadata$Lakes)+ scale(metadata$CPUE_Char)+scale(metadata$DOC)+scale(metadata$Temp)
               +scale(metadata$DNA_C)+scale(metadata$DNA_qual),family = "poisson")
summary(model)                                                     # AIC: mean=  348, median=356, min=285, max=364
drop1(model, test = "Chi")                                         # mean, median, max: DNA_qual significant; min: DNA_C and DNA_qual significant
plot(log(metadata$AC_copies+1)~ fitted(model))                     # poor fit
overdisp_fun(model)                                                # overdispersed ratio: mean= 1.87, median= 1.98, min= 2.07, max= 2.06
hoslem.test(log(metadata$AC_copies+1), fitted(model))              # mean, median, min: good fit (p= 1), max= good fit (p= 0.9237)
sresid.p <- resid(model);hist(sresid.p, freq=F)                    # mean, median, min, max: not normal but not that far
qqnorm(sresid.p, cex=1.8, pch=20);qqline(sresid.p, lty=2, lwd=2)   # mean, median, min, max: not normal but not that far
shapiro.test(sresid.p)                                             # mean, median, max: not normal but no that far [0.001-0.01]; min not normal (p< 0.001)


# AC model with log transformed data, the function glmer.nb and negative binomial distribution
model <- glmer.nb(as.integer(log(metadata$AC_copies+1)) ~ (1|metadata$Lakes)+ scale(metadata$CPUE_Char)+scale(metadata$DOC)+scale(metadata$Temp)
                  +scale(metadata$DNA_C)+scale(metadata$DNA_qual))
summary(model)                                                     # AIC: mean=  295, median=297, min&max= failed to model
drop1(model, test = "Chi")                                         # mean: convergence fail; median no significant; min&max= failed to model
plot(log(metadata$AC_copies+1)~ fitted(model))                     # mean, median: poor fit; min&max= failed to model
overdisp_fun(model)                                                # overdispersed ratio: mean= 0.61, median=0.63; min&max= failed to model
hoslem.test(log(metadata$AC_copies+1), fitted(model))              # good fit mean: p= 0.12, median: p= 1; min&max= failed to model
sresid.p <- resid(model);hist(sresid.p, freq=F)                    # mean, median: not normal but not that far; min&max= failed to model
qqnorm(sresid.p, cex=1.8, pch=20);qqline(sresid.p, lty=2, lwd=2)   # mean, median: not normal but not that far; min&max= failed to model
shapiro.test(sresid.p)                                             # mean, median: not normal p <0.001; min&max= failed to model


# AC model with log transformed data, the function glmmadmb and Poisson distribution
model <- glmmadmb(as.integer(log(metadata$AC_copies+1)) ~ (1|metadata$Lakes)+ scale(metadata$CPUE_Char)+scale(metadata$DOC)+scale(metadata$Temp)
                    +scale(metadata$DNA_C)+scale(metadata$DNA_qual),family = "poisson")
summary(model)                                                     # AIC: mean=  348, median=356, min=284, max=364
drop1(model, test = "Chi")                                         # mean, median, max: DNA_qual significant, min : DNA_C & DNA_qual significant
plot(log(metadata$AC_copies+1)~ fitted(model))                     # poor fit for all parameters
overdisp_fun(model)                                                # overdispersed ratio: mean= 1.87, median= 1.98, min= 2.07, max=2.06 
hoslem.test(log(metadata$AC_copies+1), fitted(model))              # mean, median, min: good fit (p= 1), max: good fit (p= 0,92)
sresid.p <- resid(model);hist(sresid.p, freq=F)                    # mean, median: not normal but not that far; min, max: not normal
qqnorm(sresid.p, cex=1.8, pch=20);qqline(sresid.p, lty=2, lwd=2)   # mean, median: not normal but not that far; min, max: not normal
shapiro.test(sresid.p)                                             # mean, median, min, max: not normal p <0.001


# AC model with log transformed data, the function glmmadmb and negative binomial distribution
model <- glmmadmb(as.integer(log(metadata$AC_copies+1)) ~ (1|metadata$Lakes)+ scale(metadata$CPUE_Char)+scale(metadata$DOC)+scale(metadata$Temp)
                  +scale(metadata$DNA_C)+scale(metadata$DNA_qual),family = "nbinom")
summary(model)                                                     # AIC: mean=  295, median=297, min=204, max=301
drop1(model, test = "Chi")                                         # no significant for all parameters
plot(log(metadata$AC_copies+1)~ fitted(model))                     # poor fit for all parameters
overdisp_fun(model)                                                # overdispersed ratio: mean= 0.57, median= 0.56, min= 0.44, max= 0.55
hoslem.test(log(metadata$AC_copies+1), fitted(model))              # mean, median, max: poor fit p< 0.001, min: good fit (p=1)
sresid.p <- resid(model);hist(sresid.p, freq=F)                    # mean, median, min, max: not normal 
qqnorm(sresid.p, cex=1.8, pch=20);qqline(sresid.p, lty=2, lwd=2)   # mean, median, min, max: not normal 
shapiro.test(sresid.p)                                             # mean, median, min, max: not normal p <0.001


# AC model with log transformed data, the function glmmadmb and zero-inflated Poisson distribution
model <- glmmadmb(as.integer(log(metadata$AC_copies+1)) ~ (1|metadata$Lakes)+ scale(metadata$CPUE_Char)+scale(metadata$DOC)+scale(metadata$Temp)
                  +scale(metadata$DNA_C)+scale(metadata$DNA_qual),zeroInflation = TRUE,family = "poisson")
#convergence failed


# AC model with log transformed data, the function glmmadmb and zero-inflated negative binomial distribution
model <- glmmadmb(as.integer(log(metadata$AC_copies+1)) ~ (1|metadata$Lakes)+ scale(metadata$CPUE_Char)+scale(metadata$DOC)+scale(metadata$Temp)
                  +scale(metadata$DNA_C)+scale(metadata$DNA_qual),zeroInflation = TRUE,family = "nbinom")
summary(model)                                                     # AIC: mean=  243, median=242, min=170, max=243
drop1(model, test = "Chi")                                         # no significant for all parameters
plot(log(metadata$AC_copies+1)~ fitted(model))                     # poor fit for all parameters
overdisp_fun(model)                                                # overdispersed ratio: mean= 4.43, median= 4.41, min= 5.20, max=4.59
hoslem.test(log(metadata$AC_copies+1), fitted(model))              # good fit p=1 for all parameters
sresid.p <- resid(model);hist(sresid.p, freq=F)                    # mean, median, min, max: not normal 
qqnorm(sresid.p, cex=1.8, pch=20);qqline(sresid.p, lty=2, lwd=2)   # mean, median, min, max: not normal 
shapiro.test(sresid.p)                                             # mean, median, min, max: not normal p <0.001

# AC model with log transformed data, the function glmmadmb and truncated Poisson distribution
model <- glmmadmb(as.integer(log(metadata$AC_copies+1)) ~ (1|metadata$Lakes)+ scale(metadata$CPUE_Char)+scale(metadata$DOC)+scale(metadata$Temp)
                  +scale(metadata$DNA_C)+scale(metadata$DNA_qual),family = "truncpoiss")
# Error in glmmadmb(as.integer(log(metadata$AC_copies + 1)) ~ (1 | metadata$Lakes) +  

# AC model with log transformed data, the function glmmadmb and truncated negative binomial distribution
model <- glmmadmb(as.integer(log(metadata$AC_copies+1)) ~ (1|metadata$Lakes)+ scale(metadata$CPUE_Char)+scale(metadata$DOC)+scale(metadata$Temp)
                  +scale(metadata$DNA_C)+scale(metadata$DNA_qual),family = "truncnbinom")
# Error in glmmadmb(as.integer(log(metadata$AC_copies + 1)) ~ (1 | metadata$Lakes) +  


# AC model with log transformed data, the function glmmTMB and Poisson distribution
model <- glmmTMB(as.integer(log(metadata$AC_copies+1)) ~ (1|Lakes)+ scale(metadata$CPUE_Char)+scale(metadata$DOC)+scale(metadata$Temp)
                 +scale(metadata$DNA_C)+scale(metadata$DNA_qual),family = "poisson", data=metadata)
summary(model)                                                     # AIC: mean=  347, median=356, min=285, max=364
drop1(model, test = "Chi")                                         # mean, median, max: DNA_qual significant, min : DNA_C & DNA_qual significant
plot(log(metadata$AC_copies+1)~ fitted(model))                     # poor fit for all parameters
overdisp_fun(model)                                                # NA for all parameters
hoslem.test(log(metadata$AC_copies+1), fitted(model))              # mean, median, min: good fit (p= 1); min: good fit (p = 0.92)
sresid.p <- resid(model);hist(sresid.p, freq=F)                    # mean, median, max: quite normal, min: not normal
qqnorm(sresid.p, cex=1.8, pch=20);qqline(sresid.p, lty=2, lwd=2)   # mean, median, min, max: not normal 
shapiro.test(sresid.p)                                             # mean, median, min, max: not normal p <0.001


# AC model with log transformed data, the function glmmTMB and negative binomial distribution
model <- glmmTMB(as.integer(log(metadata$AC_copies+1)) ~ (1|Lakes)+ scale(metadata$CPUE_Char)+scale(metadata$DOC)+scale(metadata$Temp)
                 +scale(metadata$DNA_C)+scale(metadata$DNA_qual),family = "nbinom2", data=metadata)
summary(model)                                                     # AIC: mean=  295, median=297, min=204, max=301
drop1(model, test = "Chi")                                         # no significant for all parameters
plot(log(metadata$AC_copies+1)~ fitted(model))                     # poor fit for all parameters
overdisp_fun(model)                                                # NA for all parameters
hoslem.test(log(metadata$AC_copies+1), fitted(model))              # mean, median, max: poor fit (p< 0.001), min: good fit (p= 1)
sresid.p <- resid(model);hist(sresid.p, freq=F)                    # mean, median, min, max: not normal 
qqnorm(sresid.p, cex=1.8, pch=20);qqline(sresid.p, lty=2, lwd=2)   # mean, median, min, max: not normal 
shapiro.test(sresid.p)                                             # mean, median, min, max: not normal p <0.001

# AC model with log transformed data, the function glmmTMB and zero-inflated Poisson distribution
model <- glmmTMB(as.integer(log(metadata$AC_copies+1)) ~ (1|Lakes)+ scale(metadata$CPUE_Char)+scale(metadata$DOC)+scale(metadata$Temp)
                 +scale(metadata$DNA_C)+scale(metadata$DNA_qual), zi= ~ (1|Lakes),family = "poisson", data=metadata)
summary(model)                                                     # AIC: mean=  232, median=230, min=167, max=232
drop1(model, test = "Chi")                                         # no significant for all parameters
plot(log(metadata$AC_copies+1)~ fitted(model))                     # poor fit for all parameters
overdisp_fun(model)                                                # NA for all parameters
hoslem.test(log(metadata$AC_copies+1), fitted(model))              # mean, median: good fit (p= 1); min, max: poor fit (p < 0.02)
sresid.p <- resid(model);hist(sresid.p, freq=F)                    # mean, median, max: not normal but not that far; min: not normal
qqnorm(sresid.p, cex=1.8, pch=20);qqline(sresid.p, lty=2, lwd=2)   # mean, median, max: not normal but not that far; min: not normal
shapiro.test(sresid.p)                                             # mean, median, min, max: not normal p <0.001


# AC model with log transformed data, the function glmmTMB and zero-inflated negative binomial distribution
model <- glmmTMB(as.integer(log(metadata$AC_copies+1)) ~ (1|Lakes)+ scale(metadata$CPUE_Char)+scale(metadata$DOC)+scale(metadata$Temp)
                 +scale(metadata$DNA_C)+scale(metadata$DNA_qual), zi= ~ (1|Lakes),family = "nbinom2", data=metadata)
#model convergence problem 


# AC model with log transformed data, the function glmmTMB and zero-inflated truncated Poisson distribution
model <- glmmTMB(as.integer(log(metadata$AC_copies+1)) ~ (1|Lakes)+ scale(metadata$CPUE_Char)+scale(metadata$DOC)+scale(metadata$Temp)
                 +scale(metadata$DNA_C)+scale(metadata$DNA_qual), zi= ~ (1|Lakes),family = "truncated_poisson", data=metadata)
summary(model)                                                     # AIC: mean= 232, median=231, min=167, max=232
drop1(model, test = "Chi")                                         # no significant
plot(log(metadata$AC_copies+1)~ fitted(model))                     # poor fit
overdisp_fun(model)                                                # NA
hoslem.test(log(metadata$AC_copies+1), fitted(model))              # mean, median: good fit p=1, min, max: poor fit (p< 0.02)
sresid.p <- resid(model);hist(sresid.p, freq=F)                    # mean, median: not normal but not that far; min, max: not normal
qqnorm(sresid.p, cex=1.8, pch=20);qqline(sresid.p, lty=2, lwd=2)   # mean, median, max: not normal but not that far; min: not normal
shapiro.test(sresid.p)                                             # mean, median, min, max: not normal p <0.001

# AC model with log transformed data, the function glmmTMB and zero-inflated truncated negative binomial distribution
model <- glmmTMB(as.integer(log(metadata$AC_copies+1)) ~ (1|Lakes)+ scale(metadata$CPUE_Char)+scale(metadata$DOC)+scale(metadata$Temp)
                 +scale(metadata$DNA_C)+scale(metadata$DNA_qual), zi= ~ (1|Lakes),family = "truncated_nbinom2", data=metadata)
#model convergence problem 

# AIC and model validation check indicate that the zero-inflated Poisson model with the function glmmTMB is the best fit 

# Final model
model <- glmmTMB(as.integer(log(metadata$AC_copies+1)) ~ (1|Lakes)+ scale(metadata$CPUE_Char)+scale(metadata$DOC)+scale(metadata$Temp)
                 +scale(metadata$DNA_C)+scale(metadata$DNA_qual), zi= ~ (1|Lakes),family = "poisson", data=metadata)
summary(model)                                                     # AIC: mean=  232, median=230, min=167, max=232
drop1(model, test = "Chi")                                         # no significant for all parameters
plot(log(metadata$AC_copies+1)~ fitted(model))                     # poor fit for all parameters
overdisp_fun(model)                                                # NA for all parameters
hoslem.test(log(metadata$AC_copies+1), fitted(model))              # mean, median: good fit (p= 1); min, max: poor fit (p < 0.02)
sresid.p <- resid(model);hist(sresid.p, freq=F)                    # mean, median, max: not normal but not that far; min: not normal
qqnorm(sresid.p, cex=1.8, pch=20);qqline(sresid.p, lty=2, lwd=2)   # mean, median, max: not normal but not that far; min: not normal
shapiro.test(sresid.p)                                             # mean, median, min, max: not normal p <0.001


###########################################
#     Brown trout models (BT models)      # 
###########################################

metadata <- read.table("Table_S3.txt", header=TRUE)

metadata$BT_copies <- as.integer(metadata$BT_eDNA_mean)   # for mean values of eDNA concentrations
metadata$BT_copies <- as.integer(metadata$BT_eDNA_median) # for median values of eDNA concentrations
metadata$BT_copies <- as.integer(metadata$BT_eDNA_min)    # for minimum values of eDNA concentrations
metadata$BT_copies <- as.integer(metadata$BT_eDNA_max)    # for maximum values of eDNA concentrations

metadata <- subset(metadata, metadata$Stocked_BT=="Y")

# BT model with not-transformed data, the function glmer and Poisson distribution
model <- glmer(as.integer(metadata$BT_copies) ~ (1|metadata$Lakes)+ scale(metadata$CPUE_Trout)+scale(metadata$DOC)+scale(metadata$Temp)
               +scale(metadata$DNA_C)+scale(metadata$DNA_qual),family = "poisson")
#model convergence problem 


# BT model with not-transformed data, the function glmer.nb and negative binomial distribution
model <- glmer.nb(as.integer(metadata$BT_copies) ~ (1|metadata$Lakes)+ scale(metadata$CPUE_Trout)+scale(metadata$DOC)+scale(metadata$Temp)
                  +scale(metadata$DNA_C)+scale(metadata$DNA_qual))
#model convergence problem 

# BT model with not-transformed data, the function glmmadmb and Poisson distribution
model <- glmmadmb(as.integer(metadata$BT_copies) ~ (1|metadata$Lakes)+ scale(metadata$CPUE_Trout)+scale(metadata$DOC)+scale(metadata$Temp)
                  +scale(metadata$DNA_C)+scale(metadata$DNA_qual),family = "poisson")
# Error in glmmadmb(as.integer(metadata$BT_copies) ~ (1 | metadata$Lakes) +  :

# BT model with not-transformed data, the function glmmadmb and negative binomial distribution
model <- glmmadmb(as.integer(metadata$BT_copies) ~ (1|metadata$Lakes)+ scale(metadata$CPUE_Trout)+scale(metadata$DOC)+scale(metadata$Temp)
                  +scale(metadata$DNA_C)+scale(metadata$DNA_qual),family = "nbinom")
summary(model)                                                     # AIC: mean=  453, median=459, min=211, max=474
drop1(model, test = "Chi")                                         # no significant for all parameters
plot(metadata$BT_copies+1~ fitted(model))                          # poor fit for all parameters
overdisp_fun(model)                                                # overdispersed ratio: mean= 0.19, median= 0.17, min= 0.17, max=0.17
hoslem.test(metadata$BT_copies, fitted(model))                     # good fit (p= 1) for all parameters
sresid.p <- resid(model);hist(sresid.p, freq=F)                    # non normal distribution fpr al parameters
qqnorm(sresid.p, cex=1.8, pch=20);qqline(sresid.p, lty=2, lwd=2)   # mean, median, min, max: not normal
shapiro.test(sresid.p)                                             # mean, median, min, max: not normal p <0.001

# BT model with not-transformed data, the function glmmadmb and zero-inflated Poisson distribution
model <- glmmadmb(as.integer(metadata$BT_copies) ~ (1|metadata$Lakes)+ scale(metadata$CPUE_Trout)+scale(metadata$DOC)+scale(metadata$Temp)
                  +scale(metadata$DNA_C)+scale(metadata$DNA_qual),zeroInflation = TRUE,family = "poisson")
# Error in glmmadmb(as.integer(metadata$BT_copies) ~ (1 | metadata$Lakes) 

# BT model with not-transformed data, the function glmmadmb and zero-inflated negative binomial distribution
model <- glmmadmb(as.integer(metadata$BT_copies) ~ (1|metadata$Lakes)+ scale(metadata$CPUE_Trout)+scale(metadata$DOC)+scale(metadata$Temp)
                  +scale(metadata$DNA_C)+scale(metadata$DNA_qual),zeroInflation = TRUE,family = "nbinom")
# Error in glmmadmb(as.integer(metadata$BT_copies) ~ (1 | metadata$Lakes) 

# BT model with not-transformed data, the function glmmadmb and truncated Poisson distribution
model <- glmmadmb(as.integer(metadata$BT_copies) ~ (1|metadata$Lakes)+ scale(metadata$CPUE_Trout)+scale(metadata$DOC)+scale(metadata$Temp)
                  +scale(metadata$DNA_C)+scale(metadata$DNA_qual),family = "truncpoiss")
# Error in glmmadmb(as.integer(metadata$BT_copies) ~ (1 | metadata$Lakes) 

# BT model with not-transformed data, the function glmmadmb and truncated negative binomial distribution
model <- glmmadmb(as.integer(metadata$BT_copies) ~ (1|metadata$Lakes)+ scale(metadata$CPUE_Trout)+scale(metadata$DOC)+scale(metadata$Temp)
                  +scale(metadata$DNA_C)+scale(metadata$DNA_qual),family = "truncnbinom")
# Error in glmmadmb(as.integer(metadata$BT_copies) ~ (1 | metadata$Lakes) 

# BT model with not-transformed data, the function glmmTMB and Poisson distribution
model <- glmmTMB(as.integer(metadata$BT_copies) ~ (1|Lakes)+ scale(metadata$CPUE_Trout)+scale(metadata$DOC)+scale(metadata$Temp)
                 +scale(metadata$DNA_C)+scale(metadata$DNA_qual),family = "poisson", data=metadata)
summary(model)                                                     # AIC: mean=  13812, median=15373, min=6371, max=20070
drop1(model, test = "Chi")                                         # DNAC and DNA_qual significant
plot(metadata$BT_copies~ fitted(model))                            # poor fit for all parameters
overdisp_fun(model)                                                # NA for all parameters
hoslem.test(metadata$BT_copies, fitted(model))                     # good fit (p= 1) for all parameters
sresid.p <- resid(model);hist(sresid.p, freq=F)                    # non normal distribution for all parameters
qqnorm(sresid.p, cex=1.8, pch=20);qqline(sresid.p, lty=2, lwd=2)   # mean, median, min, max: not normal
shapiro.test(sresid.p)                                             # mean, median, min, max: not normal p <0.001

# BT model with not-transformed data, the function glmmTMB and negative binomial distribution
model <- glmmTMB(as.integer(metadata$BT_copies) ~ (1|Lakes)+ scale(metadata$CPUE_Trout)+scale(metadata$DOC)+scale(metadata$Temp)
                 +scale(metadata$DNA_C)+scale(metadata$DNA_qual),family = "nbinom2", data=metadata)
summary(model)                                                     # AIC: mean=  453, median=459, min=211, max=474
drop1(model, test = "Chi")                                         # not significant for all parameters
plot(metadata$BT_copies~ fitted(model))                            # poor fit for all parameters
overdisp_fun(model)                                                # NA for all parameters
hoslem.test(metadata$BT_copies, fitted(model))                     # good fit (p= 1) for all parameters
sresid.p <- resid(model);hist(sresid.p, freq=F)                    # non normal distribution for all parameters
qqnorm(sresid.p, cex=1.8, pch=20);qqline(sresid.p, lty=2, lwd=2)   # mean, median, min, max: not normal
shapiro.test(sresid.p)                                             # mean, median, min, max: not normal p <0.001

# BT model with not-transformed data, the function glmmTMB and zero-inflated Poisson distribution
model <- glmmTMB(as.integer(metadata$BT_copies) ~ (1|Lakes)+ scale(metadata$CPUE_Trout)+scale(metadata$DOC)+scale(metadata$Temp)
                 +scale(metadata$DNA_C)+scale(metadata$DNA_qual), zi= ~ (1|Lakes),family = "poisson", data=metadata)
summary(model)                                                     # AIC: mean=  893, median=870, min=NA, max=1042
drop1(model, test = "Chi")                                         # mean, max: Temp and DNA_qual significant; median: DNA_C, DNA_qual, Temp, DOC; min: failed
plot(metadata$BT_copies~ fitted(model))                            # poor fit for all parameters
overdisp_fun(model)                                                # NA for all parameters
hoslem.test(metadata$BT_copies, fitted(model))                     # good fit (p= 1) for all parameters
sresid.p <- resid(model);hist(sresid.p, freq=F)                    # non normal distribution for all parameters
qqnorm(sresid.p, cex=1.8, pch=20);qqline(sresid.p, lty=2, lwd=2)   # mean, median, min, max: not normal
shapiro.test(sresid.p)                                             # mean, median, min, max: not normal p <0.001

# BT model with not-transformed data, the function glmmTMB and zero-inflated negative binomial distribution
model <- glmmTMB(as.integer(metadata$BT_copies) ~ (1|Lakes)+ scale(metadata$CPUE_Trout)+scale(metadata$DOC)+scale(metadata$Temp)
                 +scale(metadata$DNA_C)+scale(metadata$DNA_qual), zi= ~ (1|Lakes),family = "nbinom2", data=metadata)
#model convergence problem 


# BT model with not-transformed data, the function glmmTMB and zero-inflated truncated Poisson distribution
model <- glmmTMB(as.integer(metadata$BT_copies) ~ (1|Lakes)+ scale(metadata$CPUE_Trout)+scale(metadata$DOC)+scale(metadata$Temp)
                 +scale(metadata$DNA_C)+scale(metadata$DNA_qual), zi= ~ (1|Lakes),family = "truncated_poisson", data=metadata)
summary(model)                                                     # AIC: mean=  893, median=870, min=170, max=1043
drop1(model, test = "Chi")                                         # mean, max: Temp, DNA_qual significant; median: DNA_qual, DNA_C, Temp, DOC significant; min no significant 
plot(metadata$BT_copies~ fitted(model))                            # poor fit for all parameters
overdisp_fun(model)                                                # NA for all parameters
hoslem.test(metadata$BT_copies, fitted(model))                     # good fit (p= 1) for all parameters
sresid.p <- resid(model);hist(sresid.p, freq=F)                    # non normal distribution for all parameters
qqnorm(sresid.p, cex=1.8, pch=20);qqline(sresid.p, lty=2, lwd=2)   # mean, median, min, max: not normal
shapiro.test(sresid.p)                                             # mean, median, min, max: not normal p <0.001


# BT model with not-transformed data, the function glmmTMB and zero-inflated truncated negative binomial distribution
model <- glmmTMB(as.integer(metadata$BT_copies) ~ (1|Lakes)+ scale(metadata$CPUE_Trout)+scale(metadata$DOC)+scale(metadata$Temp)
                 +scale(metadata$DNA_C)+scale(metadata$DNA_qual), zi= ~ (1|Lakes),family = "truncated_nbinom2", data=metadata)
#model convergence problem 

# BT model with log transformed data, the function glmer and Poisson distribution
model <- glmer(as.integer(log(metadata$BT_copies+1)) ~ (1|metadata$Lakes)+ scale(metadata$CPUE_Trout)+scale(metadata$DOC)+scale(metadata$Temp)
               +scale(metadata$DNA_C)+scale(metadata$DNA_qual),family = "poisson")
summary(model)                                                     # AIC: mean=  402, median=405, min=241, max=418
drop1(model, test = "Chi")                                         # mean, median, min: no significant; max: DNA_C significant
plot(log(metadata$BT_copies+1)~ fitted(model))                     # poor fit for all parameters
overdisp_fun(model)                                                # overdispersed ratio: mean= 3.04, median= 3.07, min= 2.22, max= 3.19
hoslem.test(log(metadata$BT_copies+1), fitted(model))              # mean, median, max: poor fit p < 0.002; min: good fit (p= 0.35)
sresid.p <- resid(model);hist(sresid.p, freq=F)                    # mean, median, max: not normal but not that far: min not normal
qqnorm(sresid.p, cex=1.8, pch=20);qqline(sresid.p, lty=2, lwd=2)   # mean, median, min, max: not normal
shapiro.test(sresid.p)                                             # mean, median, min, max: not normal p <0.001


# BT model with log transformed data, the function glmer.nb and negative binomial distribution
model <- glmer.nb(as.integer(log(metadata$BT_copies+1)) ~ (1|metadata$Lakes)+ scale(metadata$CPUE_Trout)+scale(metadata$DOC)+scale(metadata$Temp)
                  +scale(metadata$DNA_C)+scale(metadata$DNA_qual))
summary(model)                                                     # AIC: mean=  252, median=253, min=242, max=255
drop1(model, test = "Chi")                                         # no significant for all parameters
plot(log(metadata$BT_copies+1)~ fitted(model))                     # poor fit for all parameters
overdisp_fun(model)                                                # overdispersed ratio: mean= 0.46, median=0.43, min=2.21, max= 0.42
hoslem.test(log(metadata$BT_copies+1), fitted(model))              # mean, median, max: good fit (p= 1); min: good fit (p= 0.36)
sresid.p <- resid(model);hist(sresid.p, freq=F)                    # mean, median, min, max: not normal
qqnorm(sresid.p, cex=1.8, pch=20);qqline(sresid.p, lty=2, lwd=2)   # mean, median, min, max: not normal 
shapiro.test(sresid.p)                                             # mean, median, min, max: not normal p <0.001

# BT model with log transformed data, the function glmmadmb and Poisson distribution
model <- glmmadmb(as.integer(log(metadata$BT_copies+1)) ~ (1|metadata$Lakes)+ scale(metadata$CPUE_Trout)+scale(metadata$DOC)+scale(metadata$Temp)
                  +scale(metadata$DNA_C)+scale(metadata$DNA_qual),family = "poisson")
summary(model)                                                     # AIC: mean=402, median=405, min=429, max=418
drop1(model, test = "Chi")                                         # no significant for all pararameters
plot(log(metadata$BT_copies+1)~ fitted(model))                     # poor fit for all parameters
overdisp_fun(model)                                                # overdispersed ratio: mean= 3.05, median= 3.07, min=2.67, max= 3.19
hoslem.test(log(metadata$BT_copies+1), fitted(model))              # poor fit p <0.01 for all parameters
sresid.p <- resid(model);hist(sresid.p, freq=F)                    # mean, median, min, max: not normal
qqnorm(sresid.p, cex=1.8, pch=20);qqline(sresid.p, lty=2, lwd=2)   # mean, median, min, max: not normal
shapiro.test(sresid.p)                                             # mean, median, min, max: not normal p <0.001


# BT model with log transformed data, the function glmmadmb and negative binomial distribution
model <- glmmadmb(as.integer(log(metadata$BT_copies+1)) ~ (1|metadata$Lakes)+ scale(metadata$CPUE_Trout)+scale(metadata$DOC)+scale(metadata$Temp)
                  +scale(metadata$DNA_C)+scale(metadata$DNA_qual),family = "nbinom")
summary(model)                                                     # AIC: mean=252, median=253, min=130, max=255
drop1(model, test = "Chi")                                         # no significant for all parameters
plot(log(metadata$BT_copies+1)~ fitted(model))                     # poor fit for all parameters
overdisp_fun(model)                                                # overdispersed ratio mean: 0.43, median= 0.43, min=0.41, max=0.42
hoslem.test(log(metadata$BT_copies+1), fitted(model))              # mean, median, max: good fit (p= 1); min: poor fit (p< 0.001)
sresid.p <- resid(model);hist(sresid.p, freq=F)                    # mean, median, min, max: not normal 
qqnorm(sresid.p, cex=1.8, pch=20);qqline(sresid.p, lty=2, lwd=2)   # mean, median, min, max: not normal 
shapiro.test(sresid.p)                                             # mean, median, min, max: not normal p <0.001

# BT model with log transformed data, the function glmmadmb and zero-inflated Poisson distribution
model <- glmmadmb(as.integer(log(metadata$BT_copies+1)) ~ (1|metadata$Lakes)+ scale(metadata$CPUE_Trout)+scale(metadata$DOC)+scale(metadata$Temp)
                  +scale(metadata$DNA_C)+scale(metadata$DNA_qual),zeroInflation = TRUE,family = "poisson")
# Error in glmmadmb(as.integer(log(metadata$BT_copies + 1)) ~ (1 | metadata$Lakes) +


# BT model with log transformed data, the function glmmadmb and zero-inflated negative binomial distribution
model <- glmmadmb(as.integer(log(metadata$BT_copies+1)) ~ (1|metadata$Lakes)+ scale(metadata$CPUE_Trout)+scale(metadata$DOC)+scale(metadata$Temp)
                  +scale(metadata$DNA_C)+scale(metadata$DNA_qual),zeroInflation = TRUE,family = "nbinom")
summary(model)                                                     # AIC: mean= 204, median=205, min=111, max=206
drop1(model, test = "Chi")                                         # no significant for all parameters
plot(log(metadata$BT_copies+1)~ fitted(model))                     # poor fit for all parameters
overdisp_fun(model)                                                # overdispersed ratio: mean=4.28, median=4.28, min= 4.80, max= 4.53
hoslem.test(log(metadata$BT_copies+1), fitted(model))              # mean, min: poor fit p< 0.01; median, max: good fit (p= 1)
sresid.p <- resid(model);hist(sresid.p, freq=F)                    # mean, median, min, max: not normal 
qqnorm(sresid.p, cex=1.8, pch=20);qqline(sresid.p, lty=2, lwd=2)   # mean, median, min, max: not normal 
shapiro.test(sresid.p)                                             # mean, median, min, max: not normal p <0.001

# BT model with log transformed data, the function glmmadmb and truncated Poisson distribution
model <- glmmadmb(as.integer(log(metadata$BT_copies+1)) ~ (1|metadata$Lakes)+ scale(metadata$CPUE_Trout)+scale(metadata$DOC)+scale(metadata$Temp)
                  +scale(metadata$DNA_C)+scale(metadata$DNA_qual),family = "truncpoiss")
# Error in glmmadmb(as.integer(log(metadata$BT_copies + 1)) ~ (1 | metadata$Lakes) +  

# BT model with log transformed data, the function glmmadmb and truncated negative binomial distribution
model <- glmmadmb(as.integer(log(metadata$BT_copies+1)) ~ (1|metadata$Lakes)+ scale(metadata$CPUE_Trout)+scale(metadata$DOC)+scale(metadata$Temp)
                  +scale(metadata$DNA_C)+scale(metadata$DNA_qual),family = "truncnbinom")
# Error in glmmadmb(as.integer(log(metadata$BT_copies + 1)) ~ (1 | metadata$Lakes) +  


# BT model with log transformed data, the function glmmTMB and Poisson distribution
model <- glmmTMB(as.integer(log(metadata$BT_copies+1)) ~ (1|Lakes)+ scale(metadata$CPUE_Trout)+scale(metadata$DOC)+scale(metadata$Temp)
                 +scale(metadata$DNA_C)+scale(metadata$DNA_qual),family = "poisson", data=metadata)
summary(model)                                                     # AIC: mean= 402, median=405, min=241, max=418
drop1(model, test = "Chi")                                         # mean, median, min: no significant; max: DNA_C significant
plot(log(metadata$BT_copies+1)~ fitted(model))                     # poor fit for all parameters
overdisp_fun(model)                                                # NA for all parameters
hoslem.test(log(metadata$BT_copies+1), fitted(model))              # mean, median, max: poor fit (p< 0.01), min= good fit (p= 0.34)
sresid.p <- resid(model);hist(sresid.p, freq=F)                    # mean, median, min, max: not normal 
qqnorm(sresid.p, cex=1.8, pch=20);qqline(sresid.p, lty=2, lwd=2)   # mean, median, min, max: not normal 
shapiro.test(sresid.p)                                             # mean, median, min, max: not normal p <0.001


# BT model with log transformed data, the function glmmTMB and negative binomial distribution
model <- glmmTMB(as.integer(log(metadata$BT_copies+1)) ~ (1|Lakes)+ scale(metadata$CPUE_Trout)+scale(metadata$DOC)+scale(metadata$Temp)
                 +scale(metadata$DNA_C)+scale(metadata$DNA_qual),family = "nbinom2", data=metadata)
summary(model)                                                     # AIC: mean=  252, median=253, min=130, max=255
drop1(model, test = "Chi")                                         # no significant for all parameters
plot(log(metadata$BT_copies+1)~ fitted(model))                     # poor fit for all parameters
overdisp_fun(model)                                                # NA for all parameters
hoslem.test(log(metadata$BT_copies+1), fitted(model))              # mean, median, max: good fit (p= 1); min: poor fit (p< 0.01)
sresid.p <- resid(model);hist(sresid.p, freq=F)                    # mean, median, min, max: not normal 
qqnorm(sresid.p, cex=1.8, pch=20);qqline(sresid.p, lty=2, lwd=2)   # mean, median, min, max: not normal 
shapiro.test(sresid.p)                                             # mean, median, min, max: not normal p <0.001


# BT model with log transformed data, the function glmmTMB and zero-inflated Poisson distribution
model <- glmmTMB(as.integer(log(metadata$BT_copies+1)) ~ (1|Lakes)+ scale(metadata$CPUE_Trout)+scale(metadata$DOC)+scale(metadata$Temp)
                 +scale(metadata$DNA_C)+scale(metadata$DNA_qual), zi= ~ (1|Lakes),family = "poisson", data=metadata)
summary(model)                                                     # AIC: mean=  205, median=204, min=NA, max=206
drop1(model, test = "Chi")                                         # no significant for all parameters
plot(log(metadata$BT_copies+1)~ fitted(model))                     # poor fit for all parameters
overdisp_fun(model)                                                # NA for all parameters
hoslem.test(log(metadata$BT_copies+1), fitted(model))              # mean, min: poor fit (p < 0.01), median: good fit (p= 1)
sresid.p <- resid(model);hist(sresid.p, freq=F)                    # mean, median, min, max: not normal 
qqnorm(sresid.p, cex=1.8, pch=20);qqline(sresid.p, lty=2, lwd=2)   # mean, median, min, max: not normal 
shapiro.test(sresid.p)                                             # mean, median, min, max: not normal p <0.001


# BT model with log transformed data, the function glmmTMB and zero-inflated negative binomial distribution
model <- glmmTMB(as.integer(log(metadata$BT_copies+1)) ~ (1|Lakes)+ scale(metadata$CPUE_Trout)+scale(metadata$DOC)+scale(metadata$Temp)
                 +scale(metadata$DNA_C)+scale(metadata$DNA_qual), zi= ~ (1|Lakes),family = "nbinom2", data=metadata)
#model convergence problem 

# BT model with log transformed data, the function glmmTMB and zero-inflated truncated Poisson distribution
model <- glmmTMB(as.integer(log(metadata$BT_copies+1)) ~ (1|Lakes)+ scale(metadata$CPUE_Trout)+scale(metadata$DOC)+scale(metadata$Temp)
                 +scale(metadata$DNA_C)+scale(metadata$DNA_qual), zi= ~ (1|Lakes),family = "truncated_poisson", data=metadata)
summary(model)                                                     # AIC: mean=  205, median=204, min=111, max=206
drop1(model, test = "Chi")                                         # no significant for all parameters
plot(log(metadata$BT_copies+1)~ fitted(model))                     # poor fit for all parameters
overdisp_fun(model)                                                # NA for all parameters
hoslem.test(log(metadata$BT_copies+1), fitted(model))              # mean, min: poor fit (p< 0.001); median, max: good fit (p= 1)
sresid.p <- resid(model);hist(sresid.p, freq=F)                    # mean, median, min, max: not normal 
qqnorm(sresid.p, cex=1.8, pch=20);qqline(sresid.p, lty=2, lwd=2)   # mean, median, min, max: not normal but not that far
shapiro.test(sresid.p)                                             # mean, median, min, max: not normal p <0.001

# BT model with log transformed data, the function glmmTMB and zero-inflated truncated negative binomial distribution
model <- glmmTMB(as.integer(log(metadata$BT_copies+1)) ~ (1|Lakes)+ scale(metadata$CPUE_Trout)+scale(metadata$DOC)+scale(metadata$Temp)
                 +scale(metadata$DNA_C)+scale(metadata$DNA_qual), zi= ~ (1|Lakes),family = "truncated_nbinom2", data=metadata)
#model convergence


# AIC and model validation check indicate that the zero-inflated Poisson model with the glmmTMB function is the best fit 

# Final model
model <- glmmTMB(as.integer(log(metadata$BT_copies+1)) ~ (1|Lakes)+ scale(metadata$CPUE_Trout)+scale(metadata$DOC)+scale(metadata$Temp)
                 +scale(metadata$DNA_C)+scale(metadata$DNA_qual), zi= ~ (1|Lakes),family = "poisson", data=metadata)
summary(model)                                                     # AIC: mean=  205, median=204, min=NA, max=206
drop1(model, test = "Chi")                                         # no significant for all parameters
plot(log(metadata$BT_copies+1)~ fitted(model))                     # poor fit for all parameters
overdisp_fun(model)                                                # NA for all parameters
hoslem.test(log(metadata$BT_copies+1), fitted(model))              # mean, min: poor fit (p < 0.01), median: good fit (p= 1)
sresid.p <- resid(model);hist(sresid.p, freq=F)                    # mean, median, min, max: not normal 
qqnorm(sresid.p, cex=1.8, pch=20);qqline(sresid.p, lty=2, lwd=2)   # mean, median, min, max: not normal 
shapiro.test(sresid.p)                                             # mean, median, min, max: not normal p <0.001
